# Supplementary material for: The absence of SigX results in impaired carbon metabolism and membrane fluidity in Pseudomonas aeruginosa
Source: Sci Rep. 2018 Nov 21;8:17212. doi: 10.1038/s41598-018-35503-3 (PMC6249292; doi:10.1038/s41598-018-35503-3)
Supplement: Supplementary file 2 — supplementary Table S1 [file 41598_2018_35503_MOESM2_ESM.xlsx]

## Sheet: Increased in PAOSX
Supplementary Table S1: List of genes whose expression is significantly increased in a sigX mutant compared to P. aeruginosa H103 WT strain with a p-value ≤ 0.05 and a fold-change of at least 2.
Locus tag	Gene name	Fold change	T statistic	P-value	PseudoCAP function/classes	Predicted function	Operon
PA2513	antB	502.103	54.4951	8.72413e-13	Carbon compound catabolism	anthranilate dioxygenase small subunit	PA2412-2514
PA2512	antA	163.161	59.1541	4.13447e-13	Carbon compound catabolism	anthranilate dioxygenase large subunit	PA2512-2514
PA2507	catA	159.955	64.338	1.92513e-13	Carbon compound catabolism	catechol 1,2 dioxygenase	PA2509-2507
PA2514	antC	140.439	64.8912	1.7808e-13	Carbon compound catabolism	anthranilate dioxygenase reductase	PA2512-2514
PA2508	catC	106.021	47.4599	3.06755e-12	Carbon compound catabolism	muconolactone delta isomerase	PA2509-2507
PA1249	aprA	46.4468	34.7058	5.25842e-11	Secreted Factors (toxins, enzymes, alginate)	alkaline metalloproteinase	Monocistronic
PA3724	lasB	45.0019	38.996	1.82709e-11	Secreted Factors (toxins, enzymes, alginate)	Elastase LasB	Monocistronic
PA3570	mmsA	33.1222	27.9806	3.69148e-10	Amino acid biosynthesis and metabolism	methylmalonate-semialdehyde dehydrogenase	PA3570-3569
PA5098	hutH	32.7398	33.8166	6.65261e-11	Amino acid biosynthesis and metabolism	histidine ammonia-lyase	PA5100-5097
PA3569	mmsB	29.959	34.0617	6.23119e-11	Carbon compound catabolism	3-hydroxyisobutyrate dehydrogenase	PA3570-3569
PA4738	yjbJ	28.029	30.8973	1.50649e-10	Hypothetical, unclassified, unknown	CsbD-like stress response protein	PA4739-4738
PA3519	/	27.1965	5.55211	0.000338295	Hypothetical, unclassified, unknown	lytic transglycosylase	PA3519-3515
PA2682	/	26.2515	24.448	1.24636e-09	Putative enzymes	hydrolase	Monocistronic
PA2939	pepB	25.7849	31.4412	1.28649e-10	Secreted Factors (toxins, enzymes, alginate)	aminopeptidase	Monocistronic
PA4739	/	24.8906	32.1089	1.06365e-10	Hypothetical, unclassified, unknown	OsmY like	PA4739-4738
PA3516	/	23.9984	5.47524	0.000374022	Putative enzymes	L-aspartase like	PA3519-3515
PA0210	mdcC	21.0628	35.9104	3.85938e-11	Carbon compound catabolism	malonate decarboxylase delta subunit	PA0214-0208
PA0227	pcaJ	20.6001	26.1197	6.86887e-10	Carbon compound catabolism	CoA transferase subunit B	PA0226-0228
PA2444	glyA2	20.1935	21.9347	3.30371e-09	Amino acid biosynthesis and metabolism	serine hydroxymethyl transferase	PA2444-2443
PA1216	/	19.7345	20.2512	6.75576e-09	Hypothetical, unclassified, unknown	methyltransferase	PA1221-1216
PA0213	mdcG	17.0645	36.0156	3.75837e-11	Carbon compound catabolism	Phosphoribosyl-dephospho-CoA transferase	PA0214-0208
PA0215	madL	15.9131	35.8719	3.89715e-11	Membrane proteins	malonate transporter	PA0214-0208
PA0447	gcdH	15.8703	27.1722	4.80985e-10	Fatty acid and phospholipid metabolism	glutaryl-CoA dehydrogenase	Monocistronic
PA0106	coxA	15.7497	28.6704	2.96257e-10	Energy metabolism	Cytochrome c oxidase	PA0105-0108
PA3038	opdQ/occK6	14.8793	37.3328	2.71347e-11	Transport of small molecules	Porin, NarXL regulated	Monocistronic
PA0604	agtB	14.8052	27.8458	3.85597e-10	Transport of small molecules	Solute binding protein	PA0603-0606
PA0211	mdcD	14.2991	32.7337	8.93341e-11	Carbon compound catabolism	malonate decarboxylase beta subunit	PA0208-0214
PA0209	mcdB	13.6469	24.036	1.45234e-09	Putative enzymes	malonate_mdcB: triphosphoribosyl-dephospho-CoA synthase MdcB	PA0208-0214
PA5482	/	13.4838	21.5223	3.91675e-09	Membrane proteins	Membrane proteins	PA5482-5481
PA0105	coxB	13	29.6984	2.15482e-10	Energy metabolism	Cytochrome c oxidase	PA0105-0108
PA0214	mdcH	12.4453	30.4221	1.73326e-10	Carbon compound catabolism	Malonyl CoA-acyl carrier protein transacylase	PA0208-0214
PA3568	/	12.428	21.51	3.93694e-09	Putative enzymes	probable acetyl-coa synthetase	Monocistronic
PA4211	phzB1	11.8294	10.6912	1.8298e-06	Secreted Factors (toxins, enzymes, alginate)	phenazine biosynthesis protein	PA4211-4216
PA1905	phzG2	11.7989	12.7813	3.93795e-07	Secreted Factors (toxins, enzymes, alginate)	probable pyridoxamine 5'-phosphate oxidase	PA1900-1905
PA2747	/	11.1652	25.7082	7.92595e-10	Hypothetical, unclassified, unknown	hypothetical	Monocistronic
PA1904	phzF2	11.1639	11.8788	7.42105e-07	Secreted Factors (toxins, enzymes, alginate)	phenazine biosynthesis protein	PA1900-1905
PA0208	mdcA	11.0854	18.9813	1.20478e-08	Carbon compound catabolism	malonate decarboxylase alpha subunit	PA0208-0214
PA0605	agtC	10.9369	22.6398	2.48697e-09	Membrane proteins	ABC transporter type 1, transmembrane domain MetI-like	PA0603-0606
PA0108	coIII	10.868	23.5188	1.76615e-09	Energy metabolism	Cytochrome c oxidase subunit III	PA0105-0108
PA0232	pcaC	10.7237	28.2699	3.36403e-10	Carbon compound catabolism	gamma-carboxymuconolactone decarboxylase	PA0229-0232
PA5470	prfH	10.7096	26.8961	5.27417e-10	Translation, post-translational modification, degradation	peptide release factor	PA5471-5470
PA1903	phzE2	10.5985	13.8095	2.00607e-07	Secreted Factors (toxins, enzymes, alginate)	phenazine biosynthesis protein	PA1900-1905
PA3515	/	10.4312	4.00494	0.00300221	Hypothetical, unclassified, unknown	SAM-dependent methyltransferase	PA3519-3515
PA4209	phzM	10.1721	14.0056	1.77324e-07	Putative enzymes	phenazine-specific methyltransferase	Monocistronic
PA1902	phzD2	10.1549	11.1688	1.26011e-06	Secreted Factors (toxins, enzymes, alginate)	phenazine biosynthesis protein	PA1900-1905
PA2511	antR	10.1488	26.6897	5.65372e-10	Transcriptional regulators	anthranilate catabolism regulator	Monocistronic
PA0226	/	9.82812	21.96	3.26974e-09	Carbon compound catabolism	probable CoA transferase, subunit A	PA0225-0228
PA5100	hutU	14.4484	28.8762	2.77718e-10	Amino acid biosynthesis and metabolism	urocanase	Monocistronic
PA5415	glyA1	6.38824	14.7909	1.09866e-07	Amino acid biosynthesis and metabolism	serine hydroxymethyltransferase	PA5415-5419
PA0153	pcaH	4.02603	15.7112	6.45489e-08	Carbon compound catabolism	protocatechuate 3,4-dioxygenase, beta subunit	PA0153-0154
PA1901	phzC2	9.72552	12.858	3.73832e-07	Secreted Factors (toxins, enzymes, alginate)	phenazine biosynthesis protein	PA1900-1905
PA3520	/	9.52226	4.69637	0.00108444	Hypothetical, unclassified, unknown	Heavy-metal-associated domai	Monocistronic
PA1894	/	9.44675	23.4914	1.78479e-09	Hypothetical, unclassified, unknown	Fe(2+) 2-oxoglutarate dioxygenase domain	PA1897-1891
PA0107	/	9.44543	22.0259	3.183e-09	Energy metabolism	Cytochrome c oxidase assembly	PA0105-0108
PA3922	/	9.16857	28.5625	3.06527e-10	Hypothetical, unclassified, unknown	hypothetical	PA3923-3922
PA1871	lasA	8.70034	11.6112	9.02945e-07	Secreted Factors (toxins, enzymes, alginate)	LasA extracellular elastase	Monocistronic
PA0603	agtA	8.66087	18.5391	1.48656e-08	Transport of small molecules	Transporter	PA0603-0606
PA0446	/	8.57129	28.1396	3.5074e-10	Hypothetical, unclassified, unknown	CoA-transferase family III	Monocistronic
PA5355	glcD	8.54517	30.0091	1.96127e-10	Central intermediary metabolism	glycolate oxidase subunit GlcD	PA5355-5352
PA2004	/	8.45814	17.0403	3.1458e-08	Membrane proteins	citrate transporter domain	PA2004-2003
PA3366	amiE	8.4259	15.9008	5.80588e-08	Carbon compound catabolism	aliphatic amidase	PA3366,1-3362
PA2020	mexZ	8.38817	24.256	1.338e-09	Transcriptional regulators	MexZ regulator of mexXY	Monocistronic
PA2019	mexX	8.20878	20.053	7.37675e-09	Transport of small molecules	RND efflux MFP	PA2019-2018
PA2366	hsiC3	8.20036	13.9968	1.78306e-07	Hypothetical, unclassified, unknown	type VI secretion protein	PA2365-2372
PA3517	/	8.12315	4.00141	0.00301838	Carbon compound catabolism	fumarate lyase	PA3519-3515
PA3234	gloA1	7.97845	19.5032	9.45745e-09	Membrane proteins	lactoylglutathione lyase	Monocistronic
PA2433	/	7.87498	24.9231	1.0481e-09	Hypothetical, unclassified, unknown	hypothetical	Monocistronic
PA2443	sdaA	7.76941	18.3143	1.6572e-08	Amino acid biosynthesis and metabolism	L-serine dehydratase	PA2444-2443
PA0792	prpD	7.7579	21.9162	3.32882e-09	Carbon compound catabolism	propionate catabolic protein PrpD	Monocistronic
PA3518	/	7.68143	4.06689	0.00273285	Hypothetical, unclassified, unknown	haem oxygenase-like	PA3519-3515
PA0229	pcaT	7.59926	20.3549	6.45402e-09	Membrane proteins	dicarboxylic acid transporter	PA0229-0232
PA4590	pra	7.59674	19.3512	1.01415e-08	Transport of small molecules	protein activator, extracellular	Monocistronic
PA2555	/	7.56747	16.146	5.07131e-08	Putative enzymes	AMP activating enzyme	PA2555-2552
PA2553	/	7.50362	24.3706	1.28245e-09	Putative enzymes	probable acyl-CoA thiolase	PA2555-2552
PA2442	gcvT2	7.46395	23.9735	1.48674e-09	Central intermediary metabolism	glycine cleavage system protein T2	Monocistronic
PA1983	exaB	7.45545	10.1365	2.87473e-06	Energy metabolism	cytochrome c5550	PA1983-1984
PA0606	agtD	7.40594	18.336	1.63982e-08	Membrane proteins	ABC transporter integral membrane type-1 domain profile.	PA0603-0606
PA0793	/	7.39968	19.9013	7.89505e-09	Hypothetical, unclassified, unknown	prpF: probable AcnD-accessory protein PrpF	PA0794-0793
PA1895		7.32341	19.6472	8.85572e-09	Membrane proteins	Fatty acid desaturase	PA1897-1891
PA2509	catB	7.29847	17.191	2.90923e-08	Carbon compound catabolism	muconate cycloisomerase I	PA2509-2507
PA3365	amiB	7.21073	22.3612	2.77943e-09	Chaperones & heat shock proteins	chaperone	PA3366,1-3362
PA5481	/	7.18659	19.3513	1.0141e-08	Hypothetical, unclassified, unknown	Inhibitor of vertebrate lysozyme	PA5482-5481
PA4607	/	7.07561	27.2437	4.69715e-10	Hypothetical, unclassified, unknown	LysE type translocator	Monocistronic
PA0216	/	6.92744	24.1993	1.3665e-09	Membrane proteins	malonate transporter MadM	PA0216-0215
PA3923	/	6.92422	13.8516	1.9534e-07	Hypothetical, unclassified, unknown	hypothetical	PA3923-3922
PA3235	/	6.87985	21.3997	4.12249e-09	Membrane proteins	hypothetical	PA3235-3234
PA4217	phzS	6.8438	7.61028	3.04785e-05	Putative enzymes	flavin-containing monooxygenase	Monocistronic
PA1250	aprI	6.76227	16.0956	5.21348e-08	Secreted Factors (toxins, enzymes, alginate)	alkaline proteinase inhibitor AprI	Monocistronic
PA1041	/	6.68744	14.0096	1.76885e-07	Membrane proteins	outer membrane protein	Monocistronic
PA5094	/	6.65956	22.6556	2.47144e-09	Transport of small molecules	Histidine transport	PA5096-5091
PA2018	mexY	6.61655	19.3741	1.00351e-08	Transport of small molecules	RND efflux	PA2019-2018
PA0745	/	6.56571	26.1318	6.8403e-10	Putative enzymes	probable enoyl-CoA hydratase/isomerase	PA0745-0744
PA2552	/	6.54525	18.4743	1.53362e-08	Putative enzymes	probable acyl-CoA dehydrogenase	PA2552-2555
PA4175	piv	6.44508	20.0321	7.44592e-09	Secreted Factors (toxins, enzymes, alginate)	protease IV	Monocistronic
PA2250	lpdV	6.39639	22.4842	2.64579e-09	Amino acid biosynthesis and metabolism	lipoamide dehydrogenase-Val	PA2247-2250
PA2557	pvcD	6.36633	23.7397	1.62376e-09	Fatty acid and phospholipid metabolism	paerucumarin biosynthesis protein PvcD	PA2254-2257
PA1247	aprE	6.34769	17.2713	2.79144e-08	Secreted Factors (toxins, enzymes, alginate)	alkaline protease secretion protein AprE	PA1245-1248
PA2365	hsiB3	6.3156	10.8429	1.62278e-06	Hypothetical, unclassified, unknown	type VI secretion protein	PA2365-2372
PA5352	glcG	6.27973	20.0391	7.42275e-09	Hypothetical, unclassified, unknown	hypothetical	PA5355-5352
PA1989	pqqE	2.93618	10.7074	1.80638e-06	Biosynthesis of cofactors, prosthetic groups and carriers	pyrroloquinoline quinone biosynthesis protein E	PA1985-1990
PA0795	prpC	6.07708	20.6168	5.75636e-09	Central intermediary metabolism	citrate synthase 2	PA0797-0795
PA2166	/	6.27784	18.2045	1.74832e-08	Hypothetical, unclassified, unknown	hypothetical	Monocistronic
PA0743	/	6.21209	18.0207	1.91358e-08	Carbon compound catabolism	probable 3-hydroxyisobutyrate dehydrogenase	Monocistronic
PA1217	/	6.19964	9.87254	3.59089e-06	Amino acid biosynthesis and metabolism	probable 2-isopropylmalate synthase	PA1221-1216
PA2249	bkdB	6.04465	17.8581	2.07432e-08	Amino acid biosynthesis and metabolism	branched-chain alpha-keto acid dehydrogenase (lipoamide component)	PA2247-2250
PA2554	pvcA	5.87842	17.92	2.01141e-08	Putative enzymes	paerucumarin biosynthesis protein PvcA	PA2254-2257
PA2003	bdhA	5.86605	19.0255	1.18003e-08	Carbon compound catabolism	3-hydroxybutyrate dehydrogenase	PA2004-2003
PA4497	dppA2	5.68655	23.1645	2.02435e-09	Transport of small molecules	binding protein component of ABC transporter	PA4496-4497
PA2248	bkdA2	5.61308	23.7497	1.61764e-09	Amino acid biosynthesis and metabolism	2-oxoisovalerate dehydrogenase (beta subunit)	PA2247-2250
PA3920	yvgX	5.56255	4.54818	0.00134116	Membrane proteins	metal transporting P-type ATPase	Monocistronic
PA2517	xylY	5.47219	8.53256	1.20687e-05	Carbon compound catabolism	toluate 1,2-dioxygenase beta subunit	PA2518-2515
PA0231	pcaD	5.44663	20.9166	5.05843e-09	Carbon compound catabolism	beta-ketoadipate enol-lactone hydrolase	PA0229-0232
PA5421	fdhA	2.44404	9.67705	4.24782e-06	Central intermediary metabolism	glutathione-independent formaldehyde dehydrogenase	Monocistronic
PA0228	pcaF	13.9			Carbon compound catabolism	beta-ketoadipyl CoA thiolase PcaF	PA0226-0228
PA1728	/	5.43511	20.9609	4.96339e-09	Hypothetical, unclassified, unknown	Regulator of ribonuclease activity B	Monocistronic
PA2190	/	5.37635	18.1127	1.82885e-08	Hypothetical, unclassified, unknown	Stress-induced protein, KGG, repeat	Monocistronic
PA4496	/	5.2884	22.7355	2.3945e-09	Transport of small molecules	binding protein component of ABC transporter	PA4496-4497
PA4613	katB	5.27158	15.1244	9.02954e-08	Adaptation, Protection	catalase	PA4613-4612
PA4141	/	5.24394	19.5193	9.38781e-09	Hypothetical, unclassified, unknown	hypothetical	Monocistronic
PA0212	mdcE	5.21339	10.9822	1.4553e-06	Carbon compound catabolism	malonate decarboxylase gamma subunit	PA0208-0214
PA4888	desB	3.2036	16.1868	4.95937e-08	Fatty acid and phospholipid metabolism	acyl-CoA delta-9-desaturase, DesB	PA4889-4888
PA0280	cysA	2.74951	8.44673	1.31106e-05	Transport of small molecules	sulfate transport protein CysA	PA0282-0280
PA0865	hpd	5.20949	23.5747	1.72885e-09	Amino acid biosynthesis and metabolism	4-hydroxyphenylpyruvate dioxygenase	Monocistronic
PA5097	hutT	5.19373	15.8933	5.83034e-08	Membrane proteins	Histidine transport	PA5100-5097
PA5095	/	5.19254	14.293	1.48414e-07	Membrane proteins	Histidine transport	PA5096-5091
PA0744	/	5.18262	22.655	2.47207e-09	Putative enzymes	probable enoyl-CoA hydratase/isomerase	PA0745-0744
PA1896	/	5.17957	14.0471	1.72785e-07	Hypothetical, unclassified, unknown	coil protein	PA1897-1891
PA1202	/	5.15096	17.992	1.9409e-08	Putative enzymes	probable hydrolase	Monocistronic
PA5353	glcF	5.11836	12.032	6.64436e-07	Central intermediary metabolism	glycolate oxidase subunit GlcF	PA5355-5352
PA1173	napB	5.09611	11.4505	1.01779e-06	Energy metabolism	cytochrome c-type protein NapB precursor	PA1177-1172
PA4913	/	5.0787	20.6208	5.7464e-09	Transport of small molecules	binding protein component of ABC transporter	Monocistronic
PA3032	snr1	5.06961	15.5099	7.23292e-08	Energy metabolism	cytochrome c Snr1	Monocistronic
PA0746	/	4.98453	15.7857	6.19075e-08	Putative enzymes	probable acyl-CoA dehydrogenase	PA0747-0746
PA2367	hcp3	4.95364	12.0563	6.52974e-07	Hypothetical, unclassified, unknown	type VI secretion protein	PA2365-2372
PA2518	xylX	4.91699	7.23944	4.53224e-05	Carbon compound catabolism	toluate 1,2-dioxygenase alpha subunit	PA2518-2515
PA1174	napA	4.89956	13.4621	2.50623e-07	Energy metabolism	periplasmic nitrate reductase protein NapA	PA1177-1172
PA3582	glpK	4.89144	17.9885	1.94432e-08	Central intermediary metabolism	glycerol kinase	PA3581-3582
PA1172	napC	4.8331	17.9666	1.96553e-08	Energy metabolism	cytochrome c-type protein NapC	PA1177-1172
PA1985	pqqA	4.80723	11.1007	1.32781e-06	Biosynthesis of cofactors, prosthetic groups and carriers	pyrroloquinoline quinone biosynthesis protein A	PA1985-1990
PA0794	/	4.75067	13.6431	2.23034e-07	Energy metabolism	probable aconitate hydratase	PA0794-0793
PA1947	rbsA	4.74564	20.6071	5.7808e-09	Transport of small molecules	ribose transport protein RbsA	PA1946-1950
PA2862	lipA	4.71797	11.4171	1.04366e-06	Carbon compound catabolism	lactonizing lipase precursor	Monocistronic
PA3688	/	4.69989	22.6938	2.43437e-09	Hypothetical, unclassified, unknown	hypothetical	Monocistronic
PA0747	/	4.69216	19.0872	1.14645e-08	Putative enzymes	probable aldehyde dehydrogenase	PA0747-0746
PA2331	/	4.67197	9.18188	6.58647e-06	Membrane proteins	AhpD-like/peroxiredoxin	PA2331-2327
PA3369	/	4.67049	15.7512	6.31169e-08	Membrane proteins	hypothetical	Monocistronic
PA2573	/	4.64275	17.2793	2.77994e-08	Adaptation, Protection	probable chemotaxis transducer	Monocistronic
PA5354	glcE	4.63594	15.36	7.87973e-08	Central intermediary metabolism	glycolate oxidase subunit GlcE	PA5355-5352
PA2515	xylL	4.61865	15.593	6.89997e-08	Carbon compound catabolism	cis-1,2-dihydroxycyclohexa-3,4-diene carboxylate dehydrogenase	PA2518-2515
PA5099	/	4.57731	14.7368	1.13467e-07	Membrane proteins	Histidine transport	PA5100-5097
PA2445	gcvP2	4.55752	14.7031	1.15771e-07	Central intermediary metabolism	glycine cleavage system protein P2	PA2446-2445
PA1982	exaA	4.52284	7.09741	5.29707e-05	Carbon compound catabolism	quinoprotein ethanol dehydrogenase	PA1982-1981
PA1897	/	4.47444	10.7841	1.69986e-06	Hypothetical, unclassified, unknown	hypothetical	PA1897-1891
PA1176	napF	4.46174	17.9008	2.03071e-08	Energy metabolism	ferredoxin protein NapF	PA1177-1172
PA2330	/	4.44277	10.376	2.35932e-06	Hypothetical, unclassified, unknown	Acyl-CoA dehydrogenase, N-terminal domain	PA2331-2327
PA3723	/	4.42943	15.0288	9.54794e-08	Putative enzymes	probable FMN oxidoreductase	Monocistronic
PA1177	napE	4.42784	15.4961	7.29003e-08	Energy metabolism	periplasmic nitrate reductase protein NapE	PA1177-1172
PA2340	mtlG	4.41978	14.9751	9.85331e-08	Transport of small molecules	binding-protein-dependent maltose/mannitol transport protein	PA2338-2344
PA0852	cpbD	4.39023	14.3318	1.4492e-07	Secreted Factors (toxins, enzymes, alginate)	chitin binding protein	Monocistronic
PA2247	bkdA1	4.38953	18.7718	1.33011e-08	Amino acid biosynthesis and metabolism	2-oxoisovalerate dehydrogenase (alpha subunit)	PA2247-2250
PA0484	/	4.35425	16.4682	4.25784e-08	Hypothetical, unclassified, unknown	hypothetical	PA0483-0484
PA2338	mtlE	4.35126	17.2401	2.83656e-08	Transport of small molecules	binding protein component of ABC maltose/mannitol transporter	PA2338-2344
PA1981	/	4.34124	6.53912	0.000100003	Hypothetical, unclassified, unknown	pentapeptide repeat	PA1982-1981
PA1950	rbsK	4.28929	21.7368	3.58357e-09	Carbon compound catabolism	ribokinase	PA1946-1950
PA0796	prpB	4.23774	13.5839	2.31675e-07	Fatty acid and phospholipid metabolism	carboxyphosphonoenolpyruvate phosphonomutase	PA0797-0795
PA0230	pcaB	4.19596	17.4688	2.52324e-08	Carbon compound catabolism	3-carboxy-cis,cis-muconate cycloisomerase	PA0229-0232
PA1892	/	4.18896	12.742	4.04462e-07	Hypothetical, unclassified, unknown	hypothetical	PA1897-1891
PA1246	aprD	4.1609	13.3201	2.74915e-07	Secreted Factors (toxins, enzymes, alginate)	alkaline protease secretion protein AprD	PA1245-1248
PA4889	/	4.13016	12.3291	5.38156e-07	Putative enzymes	ferredoxin reductase	PA4889-4888
PA0586	ycgB	4.12582	16.2871	4.6955e-08	Hypothetical, unclassified, unknown	SpoVR like protein	PA0588-0586
PA2011	liuE	4.08638	20.0368	7.43047e-09	Carbon compound catabolism	3-hydroxy-3-methylglutaryl-CoA lyase	PA2015-2011
PA1893	/	4.04161	18.5332	1.49074e-08	Putative enzymes	lipoprotein/penicillin amidase	PA1897-1891
PA1949	rbsR	4.03202	19.7213	8.56295e-09	Carbon compound catabolism	ribose operon repressor RbsR	PA1946-1950
PA0122	rahU	4.01422	14.5645	1.25822e-07	Hypothetical, unclassified, unknown	haemolysin	Monocistronic
PA2012	liuD	4.00214	17.1714	2.93883e-08	Carbon compound catabolism	methylcrotonyl-CoA carboxylase, alpha-subunit (biotin-containing)	PA2015-2011
PA2024	/	3.99483	14.6896	1.1671e-07	Putative enzymes	probable ring-cleaving dioxygenase	Monocistronic
PA1175	napD	3.99303	20.1876	6.94858e-09	Energy metabolism	NapD protein of periplasmic nitrate reductase	PA1177-1172
PA3334	/	3.98607	9.65466	4.33111e-06	Fatty acid and phospholipid metabolism	probable acyl carrier protein	PA3334-3327
PA2937	/	3.98335	7.30209	4.23399e-05	Hypothetical, unclassified, unknown	hypothetical	Monocistronic
PA2341	mtlK	3.96469	15.7123	6.45084e-08	Transport of small molecules	ATP-binding component of ABC maltose/mannitol transporter	PA2344-2338
PA0866	aroP2	3.95141	7.32696	4.12159e-05	Transport of small molecules	aromatic amino acid transport protein AroP2	Monocistronic
PA3535	eprS	3.94413	8.33249	1.46535e-05	Putative enzymes	serine protease autotransporter	Monocistronic
PA3250	/	3.9277	16.5967	3.97459e-08	Hypothetical, unclassified, unknown	hypothetical	PA3250-3255
PA2916	/	3.9161	11.3282	1.11602e-06	Membrane proteins	LysE type translocator	PA2917-2916
PA1988	pqqD	3.90871	9.34014	5.71298e-06	Biosynthesis of cofactors, prosthetic groups and carriers	pyrroloquinoline quinone biosynthesis protein D	PA1985-1990
PA2375	/	3.9028	16.6965	3.76877e-08	Membrane proteins	hypothetical	Monocistronic
PA2339	mtlF	3.89477	9.15446	6.75224e-06	Transport of small molecules	binding-protein-dependent maltose/mannitol transport protein	PA2344-2338
PA3371	/	3.87428	10.968	1.47148e-06	Hypothetical, unclassified, unknown	hypothetical	Monocistronic
PA0534	pauB1	3.87056	11.1941	1.23589e-06	Putative enzymes	FAD-dependent oxidoreductase	PA0534-0535
PA2001	atoB	3.86838	18.3876	1.59927e-08	Central intermediary metabolism	acetyl-CoA acetyltransferase	Monocistronic
PA3478	rhlB	3.86469	10.9949	1.44098e-06	Secreted Factors (toxins, enzymes, alginate)	rhamnosyltransferase chain B	Monocistronic
PA2014	liuB	3.81667	14.5879	1.24053e-07	Carbon compound catabolism	methylcrotonyl-CoA carboxylase, beta-subunit	PA2015-2011
PA2368	hsiF3	3.80506	9.17747	6.61287e-06	Hypothetical, unclassified, unknown	type VI secretion protein	PA2365-2372
PA5220	/	3.80168	12.3935	5.14396e-07	Hypothetical, unclassified, unknown	hypothetical	PA5220-5219
PA4573	/	3.79826	12.1066	6.29921e-07	Hypothetical, unclassified, unknown	hypothetical	Monocistronic
PA5096	/	3.77945	13.7978	2.02103e-07	Transport of small molecules	histidine binding protein component of ABC transporter	PA5096-5091
PA1245	aprX	3.76856	14.3251	1.45515e-07	Membrane proteins	type I secretion	PA1245-1248
PA1784	/	3.73805	10.9633	1.47694e-06	Hypothetical, unclassified, unknown	Concanavalin A-like lectin/glucanase, subgroup	Monocistronic
PA3479	rhlA	3.71229	13.972	1.81088e-07	Secreted Factors (toxins, enzymes, alginate)	rhamnosyltransferase chain A	Monocistronic
PA2015	liuA	3.69229	20.6975	5.55863e-09	Carbon compound catabolism	putative isovaleryl-CoA dehydrogenase	PA2015-2011
PA1745	/	3.67421	11.5371	9.54035e-07	Hypothetical, unclassified, unknown	lipoprotein	Monocistronic
PA0111	/	3.60981	9.26941	6.08657e-06	Hypothetical, unclassified, unknown	hypothetical	PA0110-0111
PA2815	/	3.601	12.0304	6.65197e-07	Putative enzymes	probable acyl-CoA dehydrogenase	Monocistronic
PA0588	/	3.58644	16.0056	5.47835e-08	Hypothetical, unclassified, unknown	Serine-protein kinase, PrkA	PA0588-0586
PA1987	pqqC	3.58559	11.2561	1.17879e-06	Biosynthesis of cofactors, prosthetic groups and carriers	pyrroloquinoline quinone biosynthesis protein C	PA1985-1990
PA1248	aprF	3.57722	15.9039	5.79585e-08	Secreted Factors (toxins, enzymes, alginate)	Alkaline protease secretion outer membrane protein AprF precursor	PA1245-1248
PA0572	/	3.55818	9.57659	4.63599e-06	Hypothetical, unclassified, unknown	type II secretion	Monocistronic
PA3233	/	3.55717	7.05218	5.56935e-05	Hypothetical, unclassified, unknown	cyclic nucleotide binding like	PA3233-3232
PA5359	/	3.49125	18.6173	1.43179e-08	Hypothetical, unclassified, unknown	lipoprotein	Monocistronic
PA2303	ambD	3.48542	17.2416	2.83442e-08	Secreted Factors (toxins, enzymes, alginate)	L-2-amino-4-methoxy-trans-3-butenoic acid (AMB) biosynthesis	PA2305-2301
PA3335	/	3.46844	10.0884	2.99248e-06	Hypothetical, unclassified, unknown	SAM-dependent methyltransferase	Monocistronic
PA3363	amiR	3.45969	9.93107	3.4166e-06	Transcriptional regulators	aliphatic amidase regulator	PA3366,1-3362
PA3328	/	3.45276	10.5869	1.98881e-06	Putative enzymes	probable FAD-dependent monooxygenase	PA3327-3334
PA2746	/	3.42991	10.1546	2.83177e-06	Membrane proteins	hypothetical	Monocistronic
PA4899	/	3.41867	13.9906	1.78999e-07	Putative enzymes	probable aldehyde dehydrogenase	PA4900-4899
PA1324	/	3.41835	15.7212	6.41856e-08	Hypothetical, unclassified, unknown	lipoprotein	PA1323-1324
PA3523	mexP	3.40587	2.98394	0.0151219	Transport of small molecules	Efflux pump MexPQ-OpmE	PA3523-3521
PA1930	/	3.40024	13.1822	3.0102e-07	Adaptation, Protection	chemotaxis transducer	Monocistronic
PA1880	/	3.38598	15.5664	7.00454e-08	Putative enzymes	Oxidoreductase molybdopterin-binding subunit, IorB-related	PA1881-1880
PA3364	amiC	3.38598	14.9224	1.01636e-07	Transcriptional regulators	aliphatic amidase expression-regulating protein	PA3366,1-3362
PA0547	/	3.37186	18.6112	1.43599e-08	Transcriptional regulators	ArsR type of regulator	PA0547-0546
PA2305	ambB	3.3642	14.94	1.00593e-07	Putative enzymes	L-2-amino-4-methoxy-trans-3-butenoic acid (AMB) biosynthesis	PA2305-2301
PA2304	ambC	3.36178	12.3457	5.31923e-07	Secreted Factors (toxins, enzymes, alginate)	L-2-amino-4-methoxy-trans-3-butenoic acid (AMB) biosynthesis	PA2305-2301
PA1404	/	3.34089	15.7931	6.16512e-08	Hypothetical, unclassified, unknown	hypothetical	Monocistronic
PA4876	osmE	3.33329	14.0735	1.69973e-07	Membrane proteins	osmotically inducible lipoprotein OsmE	PA4875-4876
PA3451	alg8	3.32748	8.67487	1.05358e-05	Hypothetical, unclassified, unknown	alginate biosynthesis protein Alg8	PA3540-3548
PA2013	liuC	3.31765	11.8878	7.37279e-07	Carbon compound catabolism	putative 3-methylglutaconyl-CoA hydratase	PA2015-2011
PA0154	pcaG	3.30669	15.8252	6.05574e-08	Carbon compound catabolism	protocatechuate 3,4-dioxygenase, alpha subunit	PA0153-0154
PA1948	rbsC	3.28809	15.8954	5.82343e-08	Transport of small molecules	membrane protein component of ABC ribose transporter	PA1946-1950
PA4501	opdD	3.28346	13.4475	2.53016e-07	Transport of small molecules	Glycine-glutamate dipeptide porin OpdP	PA4501-4506
PA3329	/	3.26779	7.60018	3.08037e-05	Hypothetical, unclassified, unknown	condensation domain	PA3327-3334
PA2664	fhp	3.2656	8.98637	7.87426e-06	Energy metabolism	flavohemoprotein	PA2664-2662
PA3330	/	3.26198	9.76791	3.92736e-06	Putative enzymes	probable short chain dehydrogenase	PA3327-3334
PA4776	pmrA	3.24992	8.80196	9.34624e-06	Two-component regulatory systems	two-component regulator system response regulator PmrA	PA4774-4777
PA5348	/	3.24777	13.2657	2.84905e-07	DNA replication, recombination, modification and repair	IHF-like domain	Monocistronic
PA1323	/	3.23798	14.7694	1.11282e-07	Hypothetical, unclassified, unknown	hypothetical	PA1323-1324
PA1190	yohC	3.23719	7.44155	3.64424e-05	Membrane proteins	hypothetical	Monocistronic
PA2302	ambE	3.23495	11.9439	7.0797e-07	Secreted Factors (toxins, enzymes, alginate)	L-2-amino-4-methoxy-trans-3-butenoic acid (AMB) biosynthesis	PA2305-2301
PA3370	/	3.22354	14.8243	1.07713e-07	Membrane proteins	hypothetical	PA3370-3371
PA1837	/	3.20558	9.17697	6.61586e-06	Hypothetical, unclassified, unknown	hypothetical	PA1838-1837
PA2779	/	3.1477	11.3511	1.09686e-06	Hypothetical, unclassified, unknown	hypothetical	PA2779-2778
PA2519	xylS	3.14304	15.337	7.98459e-08	Transcriptional regulators	XylS transcriptional regulator	Monocistronic
PA3425	/	3.14235	11.7416	8.20263e-07	Hypothetical, unclassified, unknown	cupin domain	PA3425-3423
PA3418	ldh	3.13852	15.6381	6.72599e-08	Amino acid biosynthesis and metabolism	leucine dehydrogenase	Monocistronic
PA0281	cysW	3.13793	5.49995	0.00036211	Membrane proteins	sulfate transport protein CysW	PA0282-0280
PA4702	/	3.12802	9.55477	4.72537e-06	Hypothetical, unclassified, unknown	pentapeptide repeat	Monocistronic
PA3326	clpP2	3.11926	14.8011	1.09206e-07	Translation, post-translational modification, degradation	ATP-dependent Clp protease proteolytic subunit [clpP].	Monocistronic
PA2516	xylZ	3.11389	7.62449	3.00276e-05	Energy metabolism	toluate 1,2-dioxygenase electron transfer component	PA2518-2515
PA2000	dhcB	3.10539	12.0064	6.76768e-07	Amino acid biosynthesis and metabolism	dehydrocarnitine CoA transferase, DchB	PA1999-2000
PA2069	/	3.09709	6.09169	0.00017104	Putative enzymes	probable carbamoyl transferase	PA2069-2066
PA2360	hsiA3	3.04321	14.1735	1.59744e-07	Hypothetical, unclassified, unknown	type VI secretion protein	PA2364-2360
PA3710	/	3.02854	11.1021	1.3263e-06	Carbon compound catabolism	probable GMC-type oxidoreductase	Monocistronic
PA5106	hutF	3.02067	10.0411	3.11357e-06	Hypothetical, unclassified, unknown	fomimino glutamate imino hydrolase	PA5096-5091
PA5091	hutG	3.01583	12.9085	3.61317e-07	Amino acid biosynthesis and metabolism	formylglutamate amidohydrolase	PA5096-5091
PA2572	/	3.00941	8.54784	1.1893e-05	Transcriptional regulators	Two-component response regulator	Monocistronic
PA1571	/	2.98838	11.2898	1.14895e-06	Hypothetical, unclassified, unknown	hypothetical	Monocistronic
PA3417	/	2.97472	8.99846	7.78708e-06	Energy metabolism	probable pyruvate dehydrogenase E1 component, alpha subunit	PA3417-3415
PA0110	/	2.96593	11.9074	7.26889e-07	Hypothetical, unclassified, unknown	outer membrane protein	PA0110-0111
PA2171	/	2.96442	9.35656	5.6299e-06	Hypothetical, unclassified, unknown	Hemerythrin HHE cation binding domain	PA2171-2173
PA2174	/	2.94644	6.96937	6.10846e-05	Hypothetical, unclassified, unknown	hypothetical	Monocistronic
PA1881	/	2.94219	10.6688	1.86269e-06	Putative enzymes	probable oxidoreductase	PA1881-1880
PA5093	/	2.93849	12.7619	3.99018e-07	Putative enzymes	probable histidine/phenylalanine ammonia-lyase	PA5096-5091
PA1733	/	2.93387	9.3221	5.80581e-06	Hypothetical, unclassified, unknown	proteasome subunit	Monocistronic
PA3333	fabH2	2.91959	7.3155	4.17296e-05	Fatty acid and phospholipid metabolism	3-oxoacyl-[acyl-carrier-protein] synthase III	PA3334-3327
PA5092	hutI	2.90252	10.6047	1.96068e-06	Amino acid biosynthesis and metabolism	imidazolone-5-propionate hydrolase HutI	PA5096-5091
PA3460	/	2.8977	6.81837	7.24408e-05	Putative enzymes	probable acetyltransferase	PA3459-3461
PA5056	phaC1	2.89648	13.3151	2.75811e-07	Central intermediary metabolism	poly(3-hydroxyalkanoic acid) synthase 1	Monocistronic
PA3986	/	2.89554	11.8747	7.44332e-07	Hypothetical, unclassified, unknown	coil protein	PA3986-3985
PA0887	acsA	2.89146	10.9946	1.44137e-06	Carbon compound catabolism	acetyl-coenzyme A synthetase	Monocistronic
PA3098	xcpW	2.88338	12.3896	5.15827e-07	Protein secretion/export apparatus	type II secretion	PA3103-3095
PA5380	gbdR	2.87866	11.9073	7.26916e-07	Transcriptional regulators	AraC type of regulator	Monocistronic
PA3049	rmf	2.86125	8.60062	1.1307e-05	Translation, post-translational modification, degradation	ribosome modulation factor	Monocistronic
PA0176	aer2	2.83091	11.7364	8.23351e-07	Adaptation, Protection	aerotaxis transducer Aer2	PA0179-0176
PA3331	/	2.82067	7.46459	3.55575e-05	Adaptation, Protection	cytochrome P450	PA3327-3334
PA4703	/	2.81729	12.025	6.67787e-07	Hypothetical, unclassified, unknown	hypothetical	Monocistronic
PA1130	rhlC	3.32111	11.8471	7.59384e-07	Cell wall / LPS / capsule	Adaptation, Protection
PA0059	osmC	2.36845	10.6916	1.82922e-06	Adaptation, Protection	osmotically inducible protein OsmC	PA0058-0059
PA3327	/	2.79944	9.23912	6.25469e-06	Adaptation, Protection	non-ribosomal peptide synthetase	PA3327-3334
PA2663	ppyR	2.78596	9.1493	6.78396e-06	Membrane proteins	psl and pyoverdine operon regulator, PpyR	PA2663-2662
PA2329	/	2.78505	7.36292	3.9648e-05	Transport of small molecules	ATP-binding component of ABC transporter	PA2331-2327
PA4925	/	2.76871	9.90263	3.50008e-06	Hypothetical, unclassified, unknown	Mechanosensitive ion channel	Monocistronic
PA3622	rpoS	2.76583	13.6842	2.17256e-07	Transcriptional regulators	RpoS sigma factor	Monocistronic
PA1946	rbsB	2.75851	12.4657	4.89175e-07	Transport of small molecules	binding protein component precursor of ABC ribose transporter	PA1946-1950
PA3096	xcpY	2.74649	9.86376	3.61786e-06	Protein secretion/export apparatus	type II secretion	PA3103-3095
PA1819	/	2.73976	9.94286	3.38262e-06	Membrane proteins	probable amino acid permease	PA1818-1819
PA1354	/	2.71395	12.6446	4.3231e-07	Hypothetical, unclassified, unknown	hypothetical	PA1354-1353
PA4915	/	2.74586	14.7916	1.09826e-07	Adaptation, Protection	probable chemotaxis transducer	PA4915-4914
PA0807	ampDh3	2.01139	7.84904	2.37885e-05	Antibiotic resistance and susceptibility	N-acetylmuramoyl-L-alanine amidase	Monocistronic
PA5471	armZ	6.1753	16.1571	5.04066e-08	Antibiotic resistance and susceptibility	regulator of antibiotic resistance	PA5471-5470
PA3332	/	2.71217	8.30517	1.50513e-05	Hypothetical, unclassified, unknown	hypothetical	PA3327-3334
PA4733	acsB	2.69887	13.6647	2.19983e-07	Carbon compound catabolism	acetyl-coenzyme A synthetase	Monocistronic
PA1338	ggt	2.687	12.2159	5.82855e-07	Amino acid biosynthesis and metabolism	gamma-glutamyltranspeptidase precursor	Monocistronic
PA2565	/	2.68633	9.70419	4.14917e-06	Hypothetical, unclassified, unknown	hypothetical	PA2566-2564
PA1617	/	2.68065	7.72988	2.69008e-05	Putative enzymes	probable AMP-binding enzyme	PA1617-1619
PA0546	metK	2.6686	7.33129	4.10234e-05	Amino acid biosynthesis and metabolism	methionine adenosyltransferase	PA0547-0546
PA4134	/	2.65693	4.85935	0.000861654	Hypothetical, unclassified, unknown	hypothetical	PA4134-4133
PA1986	pqqB	2.63488	11.008	1.42644e-06	Biosynthesis of cofactors, prosthetic groups and carriers	pyrroloquinoline quinone biosynthesis protein B	PA1985-1990
PA0587	yeaH	2.62654	9.69278	4.19034e-06	Hypothetical, unclassified, unknown	hypothetical	PA0588-0586
PA1339	aatP	2.60963	10.8609	1.60003e-06	Transport of small molecules	Transport of glutamine/glutamate	PA1341-1339
PA4910	/	2.60713	8.90226	8.51137e-06	Transport of small molecules	branched chain amino acid ABC transporter ATP binding protein	PA4912-4908
PA2544	/	2.60633	12.2811	5.56631e-07	Hypothetical, unclassified, unknown	Acyl-CoA N-acyltransferase	Monocistronic
PA4296	pprB	2.6045	8.17902	1.70484e-05	Transcriptional regulators	two-component response regulator, PprB	Monocistronic
PA3232	/	2.6008	6.29947	0.000132889	Putative enzymes	probable nuclease	PA3233-3232
PA5058	phaC2	2.59742	8.98616	7.8758e-06	Central intermediary metabolism	poly(3-hydroxyalkanoic acid) synthase 2	PA5058-5059
PA0565	/	2.59661	6.24091	0.000142605	Hypothetical, unclassified, unknown	AhpD-like/peroxiredoxin	Monocistronic
PA5546	/	2.59629	12.4041	5.10614e-07	Putative enzymes	polyketide synthase methylase domain	Monocistronic
PA0911	alpP	2.57035	8.05025	1.93909e-05	Hypothetical, unclassified, unknown	autolysis	Monocistronic
PA2764	/	2.56277	11.1951	1.23501e-06	Hypothetical, unclassified, unknown	alpha/beta hydrolase family	Monocistronic
PA3692	lptF	2.56121	10.773	1.7147e-06	Membrane proteins	lipotoxin F	PA3691-3692
PA2182	/	2.55659	10.1208	2.9126e-06	Hypothetical, unclassified, unknown	hypothetical	Monocistronic
PA5545	/	2.54273	11.9599	6.99844e-07	Hypothetical, unclassified, unknown	TRAP transporter	PA5545-5543
PA4290	nadE	2.52701	10.9077	1.54237e-06	Adaptation, Protection	NH3-dependent NAD synthetase	PA4918-4920
PA1860	/	2.5175	8.27722	1.54706e-05	Putative enzymes	SAM-dependent methyltransferase	Monocistronic
PA1562	acnA	2.50954	10.2384	2.64163e-06	Energy metabolism	aconitate hydratase 1	Monocistronic
PA2618	/	2.50137	12.8078	3.86754e-07	Translation, post-translational modification, degradation	arginyl-tRNA protein transferase	Monocistronic
PA3095	xcpZ	2.49718	10.9197	1.52799e-06	Protein secretion/export apparatus	type II secretion	PA3103-3095
PA2370	hsiH3	2.49606	7.86267	2.34583e-05	Hypothetical, unclassified, unknown	type VI secretion protein	PA2367-2372
PA4774	speE	2.49522	6.20421	0.000149087	Hypothetical, unclassified, unknown	spermidine synthase	PA4774-4777
PA2662	/	2.48459	7.53752	3.2908e-05	Membrane proteins	hypothetical	PA2663-2662
PA2698	/	2.47834	8.61781	1.11231e-05	Putative enzymes	probable hydrolase	PA2698-2697
PA1761	/	2.47822	12.3177	5.42481e-07	Hypothetical, unclassified, unknown	hypothetical	PA1761-1762
PA3472	/	2.47339	10.0978	2.96917e-06	Hypothetical, unclassified, unknown	endopeptidase	Monocistronic
PA1337	ansB	2.44866	9.97592	3.28932e-06	Amino acid biosynthesis and metabolism	glutaminase-asparaginase	PA1337-1335
PA1342	aatJ	2.44792	10.853	1.61e-06	Transport of small molecules	Bacterial periplasmic substrate-binding proteins	monocistronic
PA1976	ercS'	2.44734	6.23296	0.000143983	Two-component regulatory systems	PAS domain	PA1975-1976
PA0052	/	2.44499	10.9653	1.47462e-06	Hypothetical, unclassified, unknown	RmlC-like cupin domain	Monocistronic
PA1984	exaC	2.44385	9.81784	3.76265e-06	Putative enzymes	NAD+ dependent aldehyde dehydrogenase ExaC	PA1983-1984
PA1732	/	2.44188	11.7419	8.20045e-07	Hypothetical, unclassified, unknown	transglutaminase	PA1730-1732
PA5153	/	2.44083	11.5716	9.29861e-07	Transport of small molecules	lysine/arginine/ornithine ABC periplasmic binding protein	PA5152-5155
PA2699	/	2.43731	12.046	6.57816e-07	Hypothetical, unclassified, unknown	metal-dependent hydrolase	PA2699-2701
PA3103	xcpR	2.43646	13.359	2.6802e-07	Protein secretion/export apparatus	type II secretion	PA3103-3095
PA2588	/	2.43347	8.64769	1.08112e-05	Transcriptional regulators	AraC type of regulator	Monocistronic
PA5137	/	2.43035	11.8867	7.37872e-07	Hypothetical, unclassified, unknown	periplasmic substrate-binding protein	Monocistronic
PA4625	cdrA	2.42512	8.87429	8.73563e-06	Hypothetical, unclassified, unknown	cyclic diguanylate-regulated TPS partner A, CdrA	PA4625-4624
PA0899	aruB	2.41726	11.7684	8.04266e-07	Amino acid biosynthesis and metabolism	N2-Succinylarginine dihydrolase	PA0896-0901
PA4588	gdhA	2.40353	6.33749	0.000126967	Amino acid biosynthesis and metabolism	glutamate dehydrogenase	Monocistronic
PA1978	erbR	2.39865	9.05076	7.42195e-06	Transcriptional regulators	response regulator	PA1978-1977
PA1888	/	2.39758	13.8277	1.9831e-07	Hypothetical, unclassified, unknown	lipoprotein	PA1888-1887
PA2504	/	2.39111	9.43213	5.26436e-06	Hypothetical, unclassified, unknown	hypothetical	Monocistronic
PA1944	/	2.39084	7.45168	3.60505e-05	Hypothetical, unclassified, unknown	RimK-like ATPgrasp N-terminal domain	Monocistronic
PA1074	braC	2.38581	9.52428	4.85346e-06	Transport of small molecules	branched-chain amino acid transport protein BraC	Monocistronic
PA4877	rho	2.37412	11.1947	1.23538e-06	Hypothetical, unclassified, unknown	Rho termination factor	Monocistronic
PA3101	xcpT	2.36253	12.1879	5.94501e-07	Protein secretion/export apparatus	type II secretion	PA3103-3095
PA1218	/	2.35688	9.65697	4.32246e-06	Hypothetical, unclassified, unknown	hypothetical	PA1221-1216
PA2717	cpo	2.35614	9.40439	5.3954e-06	Central intermediary metabolism	chloroperoxidase precursor	Monocistronic
PA3336	/	2.34691	7.00552	5.86639e-05	Membrane proteins	MFS transporter	Monocistronic
PA0803	/	2.34203	7.89205	2.27639e-05	Hypothetical, unclassified, unknown	glyoxalase/bleomycin resistance	PA0800-0804
PA5543	/	2.34198	8.43434	1.3269e-05	Hypothetical, unclassified, unknown	hypothetical	PA5545-5543
PA2917	/	2.32684	8.23732	1.60915e-05	Transcriptional regulators	AraC type of regulator	PA2917-2916
PA3709	/	2.32467	9.4533	5.16669e-06	Membrane proteins	MFS transporter	Monocistronic
PA2423	/	2.31443	10.9818	1.45582e-06	Hypothetical, unclassified, unknown	hypothetical	Monocistronic
PA0898	aruD	2.30756	11.4765	9.98151e-07	Amino acid biosynthesis and metabolism	N-Succinylglutamate 5-semialdehyde dehydrogenase	PA0896-0901
PA1203	/	2.30376	11.004	1.43088e-06	Hypothetical, unclassified, unknown	OsmC like protein	PA1203-1205
PA4151	acoB	2.29181	11.1249	1.30325e-06	Carbon compound catabolism	acetoin catabolism protein AcoB	PA4148-4153
PA2143	/	2.29035	9.08966	7.16256e-06	Hypothetical, unclassified, unknown	hypothetical	PA2143-2144
PA1605	/	2.28757	6.12795	0.000163605	Hypothetical, unclassified, unknown	aminohydrolase	Monocistronic
PA4773	/	2.28047	4.89574	0.000818952	Hypothetical, unclassified, unknown	SAM decarboxylase	Monocistronic
PA3461	yhfE	2.27543	7.01239	5.82159e-05	Hypothetical, unclassified, unknown	peptidase M42	PA3459-3461
PA4147	acoR	2.2718	7.8015	2.49801e-05	Transcriptional regulators	sigma 54 interaction domain	Monocistronic
PA3100	xcpU	2.27044	7.8866	2.2891e-05	Protein secretion/export apparatus	type II secretion	PA3103-3095
PA4112	/	2.258	8.27957	1.54349e-05	Two-component regulatory systems	sensor-regulator hybrid	Monocistronic
PA3099	xcpV	2.23923	9.39357	5.44754e-06	Protein secretion/export apparatus	type II secretion	PA3103-3095
PA5060	phaF	2.23585	11.359	1.09036e-06	Central intermediary metabolism	polyhydroxyalkanoate synthesis protein PhaF	PA5061-5060
PA2373	vgrG3	2.23092	6.21859	0.00014651	Hypothetical, unclassified, unknown	type VI secretion effector	PA2373-2374
PA0520	nirQ	2.22776	6.99069	5.96441e-05	Energy metabolism	regulatory protein NirQ	PA0520-0522
PA0901	aruE	2.22159	8.11309	1.82064e-05	Amino acid biosynthesis and metabolism	N-Succinylglutamate desuccinylase	PA0896-0901
PA0113	/	2.21856	10.234	2.65128e-06	Energy metabolism	probable cytochrome c oxidase assembly factor	PA0112-0114
PA1168	/	2.20702	5.64381	0.000300435	Hypothetical, unclassified, unknown	hypothetical	Monocistronic
PA2146	yciG	2.20521	9.81853	3.76042e-06	Hypothetical, unclassified, unknown	Stress-induced protein, KGG, repeat	Monocistronic
PA2007	maiA	2.20046	7.9264	2.19802e-05	Carbon compound catabolism	maleylacetoacetate isomerase	PA2009-2007
PA4870	/	2.19993	5.31473	0.000462478	Hypothetical, unclassified, unknown	DksA zinc finger	Monocistronic
PA4362	/	2.19613	9.6205	4.46174e-06	Hypothetical, unclassified, unknown	saccharopine dehydrogenase	Monocistronic
PA2008	fahA	2.19541	9.20103	6.47339e-06	Carbon compound catabolism	fumarylacetoacetase	PA2009-2007
PA2009	hmgA	2.19278	8.66768	1.06079e-05	Carbon compound catabolism	homogentisate 1,2-dioxygenase	PA2009-2007
PA1353	/	2.18907	9.94545	3.37519e-06	Hypothetical, unclassified, unknown	glyoxalase/bleomycin resistance	PA1354-1353
PA4311	/	2.18842	9.16257	6.70273e-06	Hypothetical, unclassified, unknown	glycosyl transferase	PA4311-4313
PA2799	/	2.18467	6.15861	0.000157592	Hypothetical, unclassified, unknown	c-di-GMP binding PilZ domain	Monocistronic
PA2781	/	2.18175	6.92868	6.39399e-05	Hypothetical, unclassified, unknown	hypothetical	PA2781-2780
PA5530	/	2.18132	8.9177	8.3903e-06	Membrane proteins	C5-dicarboxylate transporter	Monocistronic
PA1348	/	2.16718	11.8329	7.67284e-07	Hypothetical, unclassified, unknown	hypothetical	Monocistronic
PA3559	/	2.14962	4.42529	0.00160341	Putative enzymes	UDP-glucose/GDP-mannose dehydrogenase	PA3552-3559
PA3089	/	2.14853	9.28359	6.00954e-06	Hypothetical, unclassified, unknown	hypothetical	PA3089-3090
PA4523	/	2.14428	8.16081	1.736e-05	Hypothetical, unclassified, unknown	coil protein	Monocistronic
PA2711	/	2.1429	7.88486	2.29316e-05	Transport of small molecules	periplasmic spermidine/putrescine-binding protein	Monocistronic
PA4878	brlR	2.13846	3.16214	0.0113151	Transcriptional regulators	MerR type of regulator	Monocistronic
PA3921	/	2.12998	9.06495	7.32614e-06	Transcriptional regulators	LuxR type of regulator	Monocistronic
PA0637	/	2.12906	7.93852	2.17108e-05	Related to phage, transposon, or plasmid	phage protein	PA0636-0640
PA3274	/	2.12496	9.41889	5.32646e-06	Hypothetical, unclassified, unknown	coil protein	Monocistronic
PA3362	amiS	2.12342	7.56855	3.18472e-05	Membrane proteins	AmiS/UreI family transporter	PA3366,1-3362
PA2446	gcvH2	2.11621	5.21904	0.000525786	Amino acid biosynthesis and metabolism	glycine cleavage system protein H2	PA2446-2445
PA1198	/	2.11178	7.03927	5.64985e-05	Hypothetical, unclassified, unknown	lipprotein NlpC like	PA1198-1200
PA1818	cadA	2.11133	8.90242	8.51013e-06	Amino acid biosynthesis and metabolism	lysine decarboxylase	PA1818-1819
PA1999	dhcA	2.10617	7.13313	5.09226e-05	Amino acid biosynthesis and metabolism	dehydrocarnitine CoA transferase, DchA	PA1999-2000
PA2566	/	2.10453	3.95178	0.00325576	Hypothetical, unclassified, unknown	Pyridine nucleotide-disulphide oxidoreductase	PA2566-2564
PA2721	/	2.10438	10.174	2.78646e-06	Hypothetical, unclassified, unknown	3-demethylubiquinone-9 3-methyltransferase	Monocistronic
PA2533	/	2.10325	8.62218	1.10769e-05	Membrane proteins	probable sodium:alanine symporter	Monocistronic
PA5057	phaD	2.10151	6.77583	7.60412e-05	Carbon compound catabolism	poly(3-hydroxyalkanoic acid) depolymerase	Monocistronic
PA3891	opuCA	2.09899	8.04201	1.95523e-05	Transport of small molecules	OpuC ABC transporter, ATP-binding protein	PA3888-3891
PA4812	fdnG	2.09674	8.13093	1.78847e-05	Energy metabolism	formate dehydrogenase-O, major subunit	PA4812-4810
PA3846	/	2.09596	10.2982	2.51455e-06	Hypothetical, unclassified, unknown	isochorismatase-like	Monocistronic
PA3952	/	2.09007	4.54969	0.00133823	Hypothetical, unclassified, unknown	hypothetical	Monocistronic
PA2328	/	2.0848	4.69852	0.00108114	Hypothetical, unclassified, unknown	Extradiol ring-cleavage dioxygenase, class III enzyme, subunit B	PA2331-2327
PA2564	tam	2.07975	3.98683	0.00308617	Hypothetical, unclassified, unknown	Trans-aconitate 2-methyltransferase	PA2566-2564
PA3814	iscS	2.07884	3.27933	0.00936417	Amino acid biosynthesis and metabolism	L-cysteine desulfurase	PA3815-3808
PA1823	nudC	2.0695	6.55437	9.82331e-05	Hypothetical, unclassified, unknown	NADH pyrophosphatase	PA1822-1823
PA0473	/	2.06656	8.26818	1.5609e-05	Putative enzymes	probable glutathione S-transferase	Monocistronic
PA2071	fusA2	2.05408	10.1308	2.88853e-06	Translation, post-translational modification, degradation	elongation factor G	Monocistronic
PA4129	/	2.04688	7.40149	3.80388e-05	Hypothetical, unclassified, unknown	hypothetical	PA4130-4129
PA2030	/	2.04529	10.1181	2.91906e-06	Hypothetical, unclassified, unknown	hypothetical	PA2031-2030
PA2002	atoE	2.0435	9.02831	7.57631e-06	Hypothetical, unclassified, unknown	Short chain fatty acid transporter	Monocistronic
PA4786	/	2.03695	7.76192	2.60222e-05	Putative enzymes	probable short-chain dehydrogenase	Monocistronic
PA1215	/	2.03647	5.00772	0.000701233	Hypothetical, unclassified, unknown	AMP binding enzyme	PA1215-1211
PA2532	tpx	2.03429	8.72774	1.00219e-05	Adaptation, Protection	thiol peroxidase	Monocistronic
PA0704	/	2.03315	7.08821	5.35123e-05	Putative enzymes	amidase	PA0704-0702
PA4811	fdnH	2.03246	6.27011	0.000137667	Energy metabolism	nitrate-inducible formate dehydrogenase, beta subunit	PA4812-4810
PA3300	fadD2	2.03168	9.30912	5.87365e-06	Fatty acid and phospholipid metabolism	long-chain-fatty-acid--CoA ligase	Monocistronic
PA1135	/	2.01706	6.77381	7.62178e-05	Hypothetical, unclassified, unknown	protein refolding	Monocistronic
PA0247	pobA	2.01693	7.75942	2.60897e-05	Carbon compound catabolism	p-hydroxybenzoate hydroxylase	Monocistronic
PA3416	/	2.00903	7.87565	2.31487e-05	Energy metabolism	pyruvate dehydrogenase E1 component, beta chain	PA3417-3415
PA3041	yqjE	2.00745	9.40024	5.41534e-06	Membrane proteins	hypothetical	PA3042-3040

## Sheet: Decreased in PAOSX
Supplementary Table S1: List of genes whose expression is significantly decreased in a sigX mutant compared to P. aeruginosa H103 WT strain with a p-value ≤ 0.05 and a fold-change of at least 2.
Locus tag	Gene name	Fold change	1/Fold change	T statistic	P-value	PseudoCAP function class(es)	Predicted function/role	Operon
PA4525	pilA	0.0143046	69.9075	-42.7283	7.96763e-12	Motility & Attachment	Type IV fimbrial precursor	Monocistronic
PA3915	moaB1	0.0179394	55.7432	-26.5834	5.86101e-10	Biosynthesis of cofactors, prosthetic groups and carriers	molybdopterin biosynthetic protein B1	PA3915-3914
PA3875	narG	0.0280188	35.6903	-21.1271	4.62442e-09	Energy metabolism	nitrate respiration	PA3877-3871
PA2323	gapN	0.0445149	22.4644	-27.0608	4.99147e-10	Carbon compound catabolism	probable glyceraldehyde-3-phosphate dehydrogenase	Monocistronic
PA3877	narK1	0.046074	21.7042	-20.2254	6.83336e-09	Membrane proteins	nitrate respiration	PA3877-3871
PA3876	narK2	0.0489409	20.4328	-22.2938	2.85572e-09	Membrane proteins	nitrate respiration	PA3877-3871
PA0492	ycsF	0.0610991	16.3669	-38.1815	2.21283e-11	Hypothetical, unclassified, unknown	LamB protein family	Monocistronic ?
PA0782	putA	0.0716407	13.9585	-41.7735	9.78306e-12	Amino acid biosynthesis and metabolism	proline dehydrogenase	Monocistronic
PA3914	moeA1	0.0757791	13.1962	-21.5469	3.87677e-09	Biosynthesis of cofactors, prosthetic groups and carriers	molybdenum cofactor biosynthetic protein A1	PA3915-3914
PA2112	/	0.0786064	12.7216	-19.2836	1.04636e-08	Hypothetical, unclassified, unknown	LamB/YcsF family	PA2110-2114
PA3874	narH	0.0908599	11.006	-9.98753	3.25723e-06	Energy metabolism	nitrate respiration	PA3877-3871
PA0493	/	0.0909197	10.9987	-34.143	6.09803e-11	Putative enzymes	acetyl-CoA carboxyl carrier protein	PA0493-0496
PA4918	pcnA	0.0943567	10.5981	-23.0435	2.12189e-09	Hypothetical, unclassified, unknown	Isochorismatase	PA4918-4920
PA0045	/	0.0945012	10.5819	-24.4665	1.23791e-09	Hypothetical, unclassified, unknown	Lipoprotein/curli assembly	Monocistronic
PA5436	accC	0.0957211	10.447	-17.7883	2.14782e-08	Central intermediary metabolism	probable biotin carboxylase subunit of a transcarboxylase	PA5436-5435
PA3187	gltK	0.109134	9.16306	-17.5968	2.36481e-08	Transport of small molecules	ATP binding cassette	oprB operon PA3189-3186
PA2111	/	0.111037	9.00603	-16.5171	4.14746e-08	Hypothetical, unclassified, unknown	Allophanate hydrolase subunit 1	PA2110-2114
PA2114	/	0.111753	8.9483	-24.1651	1.38401e-09	Membrane proteins	Major facilitator	PA2110-2114
PA2110	/	0.112795	8.86561	-25.0349	1.00667e-09	Hypothetical, unclassified, unknown	Allophanate hydrolase subunit 2	PA2110-2114
PA4919	pncB1	0.11765	8.49979	-24.6987	1.137e-09	Biosynthesis of cofactors, prosthetic groups and carriers	nicotinate phosphoribosyltransferase	PA4918-4920
PA0495	/	0.122701	8.14988	-24.4199	1.25936e-09	Hypothetical, unclassified, unknown	Allophanate hydrolase subunit 1	PA0493-0496
PA0162	opdC	0.135833	7.36197	-22.2992	2.84959e-09	Membrane proteins	Histidine porin	Monocistronic
PA3188	gltG	0.13589	7.35887	-21.4291	4.07216e-09	Transport of small molecules	ABC transporter	oprB operon PA3189-3186
PA3873	narJ	0.1364	7.33136	-11.4802	9.9543e-07	Energy metabolism	nitrate respiration	PA3877-3871
PA3431	ywbG	0.138752	7.20711	-24.6229	1.16893e-09	Membrane proteins	LrgB/CidB family anti-holin proteins	PA3431-3432
PA5374	betI	0.142043	7.04012	-12.912	3.60461e-07	Transcriptional regulators	Transcriptional repressor betaine	Monocistronic?
PA3432	/	0.147371	6.7856	-23.5469	1.74728e-09	Membrane proteins	LrgA anti-holin protein	PA3431-3432
PA3901	fecA	0.147401	6.78422	-11.2611	1.17434e-06	Membrane proteins	TonB-dependent receptor for Fe-citrate	Monocistronic
PA2116	/	0.14788	6.76224	-16.9876	3.23331e-08	Hypothetical, unclassified, unknown	Unknown	Monocistronic
PA0494	/	0.157106	6.36514	-20.1462	7.07726e-09	Putative enzymes	Biotin carboxylase	PA0493-0496
PA5372	betA	0.162176	6.16615	-14.798	1.09403e-07	Amino acid biosynthesis and metabolism	choline dehydrogenase	PA5372-5373
PA3918	moaC	0.167296	5.97744	-17.3882	2.62911e-08	Biosynthesis of cofactors, prosthetic groups and carriers	molybdopterin biosynthetic protein C	PA3916-3918
PA4359	feoA	0.168701	5.92764	-16.2569	4.77334e-08	Hypothetical, unclassified, unknown	Fe2+ uptake FeoA	PA4359-4357
PA0165	/	0.171156	5.84261	-21.9292	3.31122e-09	Hypothetical, unclassified, unknown	Tsx-like nucleoside channel protein	Monocistronic
PA0046	/	0.171776	5.82152	-18.3163	1.65557e-08	Hypothetical, unclassified, unknown	lipoprotein TPR repeat	Monocistronic
PA4526	pilB	0.177397	5.63709	-18.4658	1.53995e-08	Motility & Attachment	Type IV fimbrial pili biogenesis	Monocistronic
PA4683	/	0.179782	5.5623	-22.1626	3.01109e-09	Hypothetical, unclassified, unknown	acetyl-CoA N-acetyl transferase
PA4310	pctB	0.180004	5.55544	-14.8999	1.03e-07	Adaptation, Protection	chemotactic transducer	Monocistronic
PA3183	zwf	0.181721	5.50295	-17.3006	2.74971e-08	Energy metabolism	Glucose-6-p 1 dehydrogenase	PA3183-3181
PA1555	ccoP2	0.186344	5.36641	-10.3907	2.3312e-06	Energy metabolism	cytochrome c oxidase cbb3 type	PA1557-1555
PA5174	fabY	0.193803	5.15988	-19.2227	1.07628e-08	Fatty acid and phospholipid metabolism	beta-ketoacyl synthase	Monocistronic
PA4920	nadE	0.194197	5.14942	-18.0421	1.89349e-08	Amino acid biosynthesis and metabolism	NH3-dependent NAD synthase	PA4918-4920
PA2113	opdO	0.200669	4.98333	-12.9466	3.52167e-07	Transport of small molecules	Pyroglutamate porin OpdO	PA2114-2110
PA0047	/	0.201971	4.9512	-18.6714	1.39526e-08	Hypothetical, unclassified, unknown	Lipoprotein	Monocistronic
PA5373	betB	0.20482	4.88234	-12.6361	4.34853e-07	Amino acid biosynthesis and metabolism	betaine aldehyde dehydrogenase	PA5372-5373
PA1228	/	0.205615	4.86347	-20.1158	7.17348e-09	Hypothetical, unclassified, unknown	Hypothetical small protein	Monocistronic
PA1096	/	0.21758	4.59601	-14.672	1.17948e-07	Hypothetical, unclassified, unknown	Coil protein	PA1096-1095
PA4916	nrtR	0.218666	4.57319	-16.1412	5.08465e-08	Transcriptional regulators	Nudix related transcriptional regulator	PA4917-4916
PA3006	psrA	0.219564	4.55448	-11.5993	9.10921e-07	Transcriptional regulators	Transcriptional regulator PsrA (TetR)	Monocistronic
PA3182	pgl	0.22039	4.53741	-17.8255	2.10833e-08	Central intermediary metabolism	6-phosphogluconolactonase	PA3183-3181
PA4587	ccpR	0.221145	4.52192	-10.872	1.58618e-06	Energy metabolism	Cytochrome c 551	Monocistronic
PA0277	ycaL	0.221295	4.51885	-14.3778	1.40908e-07	Hypothetical, unclassified, unknown	Lipoprotein/peptidase	Monocistronic
PA1556	ccoO2	0.222162	4.50122	-7.70293	2.7665e-05	Energy metabolism	cytochrome c oxidase cbb3 type	PA1557-1555
PA5497	nrdJa	0.223193	4.48043	-8.24241	1.60108e-05	Nucleotide biosynthesis and metabolism	class II (cobalamin-dependent) ribonucleotide-diphosphate reductase subunit	PA5497-5496
PA1561	aer	0.229394	4.35931	-16.05	5.3459e-08	Adaptation, Protection	aerotaxis receptor	Monocistronic
PA3790	oprC	0.232618	4.29889	-7.93008	2.1898e-05	Transport of small molecules	copper transport porin	PA3790-3789
PA4917	nadD2	0.233664	4.27965	-19.2245	1.07541e-08	Hypothetical, unclassified, unknown	cytidyl transferase	PA4917-4916
PA3181	edaA	0.235525	4.24584	-22.3526	2.78898e-09	Central intermediary metabolism	2-keto-3-deoxy-6-phosphogluconate aldolase	PA3183-3181
PA3872	narI	0.236453	4.22918	-8.55137	1.18527e-05	Energy metabolism	respiratory nitrate reductase gamma chain	PA3877-3871
PA5435	oadA	0.239058	4.18309	-10.6107	1.9513e-06	Central intermediary metabolism	probable transcarboxylase subunit, biotin containing	PA5446-5445
PA1095	fliS	0.239142	4.18161	-11.5669	9.33131e-07	Hypothetical, unclassified, unknown	FliS flagellar protein	PA1095-1096
PA3913	/	0.240104	4.16487	-12.3415	5.33459e-07	Putative enzymes	Probable protease	PA3913-3911
PA0126	/	0.240309	4.1613	-13.8118	2.0032e-07	Hypothetical, unclassified, unknown	lipoprotein	Monocistronic
PA0049	/	0.245549	4.0725	-10.4011	2.3114e-06	Hypothetical, unclassified, unknown	Hypothetical	Monocistronic
PA5496	nrdJb	0.247984	4.03252	-6.37631	0.000121216	Nucleotide biosynthesis and metabolism	class II (cobalamin-dependent) ribonucleotide-diphosphate reductase subunit	PA5497-5496
PA0783	putP	0.24954	4.00738	-17.5097	2.47142e-08	Membrane proteins	sodium solute symporter	Monocistronic
PA0091	vgrG1	0.250007	3.99988	-19.4723	9.59203e-09	Hypothetical, unclassified, unknown	Type VI secretion effector	PA0086-0091
PA1852	/	0.25347	3.94524	-16.3597	4.51436e-08	Hypothetical, unclassified, unknown	Hypothetical	Monocistronic
PA3561	fruK	0.258585	3.86721	-18.4928	1.52001e-08	Central intermediary metabolism	1-phosphofructokinase	PA3562-3560
PA2652	/	0.259408	3.85493	-17.3481	2.68359e-08	Adaptation, Protection	chemotaxis transducer	Monocistronic
PA4596	esrC	0.261228	3.82808	-12.2574	5.6599e-07	Transcriptional regulators	TetR regulator	Monocistronic
PA0141	/	0.268675	3.72197	-12.2436	5.7154e-07	Hypothetical, unclassified, unknown	polyphosphate kinase	Monocistronic
PA1610	fabA	0.268973	3.71785	-12.212	5.8447e-07	Fatty acid and phospholipid metabolism	beta-hydroxydecanoyl-ACP-dehydratase	PA1610-1609
PA0422	/	0.270453	3.69751	-12.7625	3.98845e-07	Hypothetical, unclassified, unknown	cytochrome b	PA0422-0423
PA3940	/	0.271962	3.67698	-18.1794	1.76995e-08	DNA replication, recombination, modification and repair	DNA binding protein, IHF domain	Monocistronic
PA3526	motY	0.27215	3.67444	-13.0452	3.29679e-07	Membrane proteins	Outer membrane MotA/B motif	Monocistronic
PA4309	pctA	0.273986	3.64982	-9.74801	3.9952e-06	Adaptation, Protection	chemotactic transducer	Monocistronic
PA3562	fruI	0.274585	3.64186	-15.3558	7.89853e-08	Central intermediary metabolism	phosphotransferase system transporter enzyme I	PA3562-3560
PA1679	/	0.275466	3.63021	-10.1554	2.82976e-06	Hypothetical, unclassified, unknown	Coil protein	PA1680-1679
PA2788	/	0.278528	3.59031	-15.9364	5.69247e-08	Adaptation, Protection	MCP chemotaxis protein	Monocistronic
PA4714	/	0.279481	3.57806	-16.7278	3.70683e-08	Hypothetical, unclassified, unknown	hypothetical	Monocistronic
PA2193	hcnA	0.280472	3.56542	-13.8556	1.94852e-07	Central intermediary metabolism	hydogen cyanide synthase A	PA2193-2195
PA3575	/	0.283528	3.52699	-14.7503	1.12555e-07	Membrane proteins	cytochrome b	Monocistronic
PA1863	modA	0.288447	3.46685	-11.6569	8.72975e-07	Transport of small molecules	molybdate binding periplasmic protein	PA1861-1863
PA1081	flgF	0.28862	3.46477	-6.82667	7.17594e-05	Cell wall / LPS / capsule	flagellar basal body rod protein	PA1081-1086
PA3917	moaD	0.2901	3.44708	-13.7801	2.04383e-07	Biosynthesis of cofactors, prosthetic groups and carriers	molybdopterin converting factor small subunit	PA3918-3916
PA2453	/	0.290806	3.43872	-11.2193	1.21232e-06	Hypothetical, unclassified, unknown	lipoprotein	PA2453-2455
PA1775	cmpX	0.296322	3.37471	-13.9329	1.85595e-07	Membrane proteins	mechanosensitive channel	PA1773-1775
PA2755	eco	0.297311	3.36348	-16.5176	4.14625e-08	Translation, post-translational modification, degradation	ecotin precursor periplasmic	Monocistronic
PA0961	/	0.298125	3.35429	-9.16512	6.68727e-06	Transcriptional regulators	cold-shock protein	Monocistronic
PA1608	/	0.29858	3.34919	-17.8907	2.04095e-08	Adaptation, Protection	Bacterial chemotaxis transducer Outer membrane	Monocistronic
PA1100	fliE	0.299014	3.34432	-10.2736	2.56597e-06	Cell wall / LPS / capsule	flagellar hook basal component	PA1100-1105
PA2840	deaD	0.300958	3.32273	-13.3177	2.75344e-07	Transcription, RNA processing and degradation	DNA helicase	Monocistronic
PA4326	/	0.303696	3.29276	-14.2624	1.51229e-07	Hypothetical, unclassified, unknown	lipoprotein	Monocistronic
PA0295	/	0.303835	3.29126	-7.62978	2.98616e-05	Transport of small molecules	periplasmic polyamine binding protein	Monocistronic
PA1654	/	0.30416	3.28775	-9.07478	7.26057e-06	Putative enzymes	aminotransferase classI/II	PA1654-1655
PA0563	/	0.308187	3.24479	-10.2942	2.52293e-06	Hypothetical, unclassified, unknown	membrane protein	Monocistronic
PA1183	dctA	0.308694	3.23945	-16.7806	3.6048e-08	Transport of small molecules	C4 dicarboxylate transport	Monocistronic
PA3560	fruA	0.314025	3.18446	-6.61972	9.10286e-05	Carbon compound catabolism	fructose specific PTS IIB component	PA3562-3560
PA4441	/	0.315109	3.17351	-12.5168	4.72134e-07	Hypothetical, unclassified, unknown	hypothetical	Monocistronic
PA3566	ycnE	0.315466	3.16991	-10.8044	1.67282e-06	Hypothetical, unclassified, unknown	antibiotic biosynthetic monooxygenase	PA3566-3567
PA1077	flgB	0.321736	3.10814	-9.1125	7.0149e-06	Cell wall / LPS / capsule	flagellar basal body rod protein	PA1077-1080
PA2968	fabD	0.322107	3.10456	-10.8721	1.58597e-06	Fatty acid and phospholipid metabolism	malonyl-CoA-[acyl-carrier-protein] transacylase	PA2968-2967
PA0496	ybgK	0.324714	3.07964	-11.904	7.28705e-07	Hypothetical, unclassified, unknown	allophanate hydrolase subunit 2	PA0493-0496
PA0024	hemF	0.326738	3.06055	-6.06229	0.000177338	Biosynthesis of cofactors, prosthetic groups and carriers	coproporphyrinogen III oxidase, aerobic	PA0024-0025
PA1920	nrdD	0.328094	3.04791	-8.00849	2.02244e-05	Nucleotide biosynthesis and metabolism	class III (anaerobic) ribonucleoside-triphosphate reductase subunit	Monocistronic
PA1137	/	0.329759	3.03252	-6.0773	0.000174091	Putative enzymes	oxidoreductase	Monocistronic
PA3912	yhbV	0.331708	3.0147	-8.9206	8.36777e-06	Hypothetical, unclassified, unknown	peptidase	PA3913-3911
PA5270	/	0.334166	2.99253	-6.88981	6.68044e-05	Hypothetical, unclassified, unknown	transporter family	PA5269-5271
PA4843	gcbA	0.335029	2.98481	-12.9984	3.40152e-07	Transcriptional regulators	response regulator CheY family GGDEF domain	Monocistronic
PA2321	gntK	0.337487	2.96308	-7.76821	2.58537e-05	Energy metabolism	gluconokinase	Monocistronic
PA5429	aspA	0.342014	2.92386	-12.9998	3.39827e-07	Amino acid biosynthesis and metabolism	aspartate ammonia-lyase	Monocistronic
PA3189	/	0.343268	2.91317	-15.2713	8.2925e-08	Transport of small molecules	permease of sugar transporter, oprB operon	PA3189-3186
PA0076	tagF1	0.345082	2.89786	-11.5535	9.42431e-07	Hypothetical, unclassified, unknown	Type VI secretion system	PA0077-0070
PA5051	argS	0.345288	2.89614	-12.3717	5.223e-07	Translation, post-translational modification, degradation	arginyl-tRNA synthetase	PA5051-5052
PA3916	moaE	0.347581	2.87703	-12.4247	5.03341e-07	Biosynthesis of cofactors, prosthetic groups and carriers	molybdopterin converting factor, large subunit	PA3918-3916
PA0075	pppA	0.350316	2.85456	-16.2243	4.859e-08	Putative enzymes	protein phosphatase 2c	PA0077-0070
PA2630	/	0.35131	2.84649	-8.47737	1.27278e-05	Hypothetical, unclassified, unknown	cupin family	PA2630-2633
PA3655	tsf	0.353867	2.82592	-11.0883	1.34057e-06	Translation, post-translational modification, degradation	elongation factor	Monocistronic
PA4611	/	0.354071	2.8243	-13.7296	2.11052e-07	Hypothetical, unclassified, unknown	Coil protein	Monocistronic
PA3186	oprB	0.355416	2.8136	-7.25275	4.46701e-05	Transport of small molecules	Glucose porin	PA3189-3186
PA5437	pycR	0.357771	2.79508	-15.3124	8.09839e-08	Transcriptional regulators	LysR regulator	Monocistronic
PA2194	hcnB	0.358377	2.79035	-9.36597	5.5829e-06	Central intermediary metabolism	hydrogen cyanide synthase B	PA2193-2195
PA3871	/	0.360318	2.77532	-7.03063	5.70448e-05	Translation, post-translational modification, degradation	PpiC peptidyl-prolyl isomerase	PA3877-3877
PA4571	/	0.362109	2.7616	-7.8932	2.27372e-05	Energy metabolism	c-type cytochrome periplasmic	Monocistronic
PA0423	pasP	0.36238	2.75954	-11.9959	6.81929e-07	Secreted Factors (toxins, enzymes, alginate)	lipid/isoprenoid binding	PA0422-0423
PA1776	sigX	0.363981	2.7474	-14.5365	1.2796e-07	Transcriptional regulators	ECF sigma factor SigX	Monocistronic
PA4672	/	0.364097	2.74652	-15.4114	7.65106e-08	Translation, post-translational modification, degradation	peptidyl tRNA hydrolase	PA4672-4673
PA5173	arcC	0.36487	2.74071	-7.91603	2.22136e-05	Amino acid biosynthesis and metabolism	carbamate kinase	PA5170-5173
PA4482	gatC	0.365249	2.73786	-6.85362	6.95969e-05	Translation, post-translational modification, degradation	Glu-tRNA(Gln) amidotransferase subunit C	PA4482-4486
PA2320	gntR	0.365416	2.7366	-12.057	6.5267e-07	Transcriptional regulators	LacI regulator	Monocistronic
PA0403	pyrR	0.365551	2.7356	-11.6027	9.08679e-07	Nucleotide biosynthesis and metabolism	transcriptional regulator	PA0403-0401
PA4757	/	0.366003	2.73222	-8.19601	1.67633e-05	Membrane proteins	LysE translocator	PA4758-4756
PA0090	clpV1	0.367538	2.7208	-10.0694	3.04055e-06	Translation, post-translational modification, degradation	ATPase type VI secretion	PA0086-0091
PA5462	/	0.369743	2.70458	-11.0586	1.37157e-06	Hypothetical, unclassified, unknown	conserved hypothetical	PA5462-5464
PA3839	/	0.37226	2.68629	-7.02973	5.7102e-05	Membrane proteins	sodium sulfate symporter	Monocistronic
PA0293	aguB	0.373466	2.67762	-6.15604	0.000158085	Amino acid biosynthesis and metabolism	N-carbamoylputrescine amidase	PA0293-0292
PA1647	/	0.373543	2.67706	-10.0238	3.15916e-06	Membrane proteins	sulfate transporter	Monocistronic
PA0997	pqsB	0.375077	2.66612	-7.21956	4.63163e-05	Biosynthesis of cofactors, prosthetic groups and carriers	PQS biosynthesis	PA0996-1000
PA3641	/	0.375824	2.66082	-9.96628	3.31624e-06	Transport of small molecules	sodium/alanine symporter	Monocistronic
PA3054	/	0.377068	2.65204	-7.19189	4.77395e-05	Hypothetical, unclassified, unknown	Zn carboxypeptidase	Monocistronic
PA4317	/	0.377156	2.65142	-14.5798	1.24661e-07	Membrane proteins	hypothetical	PA4317-4323
PA1557	ccoN2	0.379059	2.63811	-6.02468	0.000185766	Energy metabolism	Cytochrome c oxidase, cbb3-type, CcoN subunit	PA1557-1555
PA4865	ureA	0.380059	2.63117	-9.98603	3.26137e-06	Central intermediary metabolism	urease gamma subunit	PA4862-4868
PA5208	/	0.382429	2.61486	-6.38161	0.000120452	Hypothetical, unclassified, unknown	Coil protein	PA5208-5207
PA3308	hepA	0.382478	2.61453	-13.3667	2.66666e-07	Transcription, RNA processing and degradation	helicase	Monocistronic
PA3911	/	0.383022	2.61082	-7.38781	3.86009e-05	Hypothetical, unclassified, unknown	sterol binding domain	PA3913-3911
PA5231	/	0.383247	2.60928	-13.2914	2.80144e-07	Membrane proteins	ABC transporter	PA5232-5230
PA5232	/	0.383389	2.60832	-11.6423	8.82417e-07	Hypothetical, unclassified, unknown	HlyD MFP	PA5232-5230
PA0291	oprE	0.383817	2.60541	-12.0046	6.77639e-07	Membrane proteins	anaerobiosis induced porin	Monocistronic
PA4358	feoB	0.384202	2.6028	-7.98882	2.06308e-05	Membrane proteins	Fe2+ uptake FeoB	PA4359-4357
PA5531	tonB1	0.384857	2.59837	-4.53302	0.00137088	Transport of small molecules	TonB Fe siderophore uptake	Monocistronic
PA3007	lexA	0.384943	2.59779	-7.88087	2.30253e-05	Adaptation, Protection	LexA repressor	PA3007-3008
PA1079	flgD	0.385409	2.59465	-12.2006	5.89205e-07	Cell wall / LPS / capsule	flagellar basal-body rod modification protein FlgD	PA1077-1080
PA4923	/	0.386121	2.58986	-10.1315	2.88675e-06	Hypothetical, unclassified, unknown	lysine decarboxylase	Monocistronic
PA5446	/	0.386752	2.58563	-5.44682	0.000388245	Hypothetical, unclassified, unknown	Hypothetical small protein	Monocistronic
PA3879	narL	0.388108	2.5766	-12.4592	4.91396e-07	Energy metabolism	NarXL two-component system	PA3878-3879
PA1078	flgC	0.389446	2.56775	-7.54402	3.26828e-05	Cell wall / LPS / capsule	flagellar basal-body rod protein FlgC	PA1077-1080
PA3730	/	0.389562	2.56698	-10.7034	1.81209e-06	Membrane proteins	cytoplasmic membrane	PA3730-3729
PA4568	rplU	0.389993	2.56415	-6.66322	8.65526e-05	Translation, post-translational modification, degradation	50S ribosomal protein L21	PA4568-4567
PA0009	glyQ	0.392081	2.55049	-6.42049	0.000115012	Amino acid biosynthesis and metabolism	Glycine-tRNA synthetase alpha chain	PA0009-0008
PA3967	/	0.392948	2.54487	-6.57573	9.58124e-05	Hypothetical, unclassified, unknown	heme binding	Monocistronic
PA4307	pctC	0.394088	2.5375	-6.83331	7.12204e-05	Adaptation, Protection	chemotactic transducer PctC	Monocistronic
PA5274	rnk	0.394395	2.53553	-8.96175	8.05514e-06	Transcriptional regulators	nucleoside diphosphate kinase regulator	Monocistronic
PA0074	ppkA	0.394725	2.53341	-12.9911	3.41824e-07	Adaptation, Protection	serine/threonine protein kinase	PA0077-0070
PA5298	xpt	0.3963	2.52334	-6.41865	0.000115264	Nucleotide biosynthesis and metabolism	xanthine phosphoribosyltransferase	Monocistronic
PA3632	/	0.400811	2.49494	-11.0928	1.33586e-06	Hypothetical, unclassified, unknown	sulfur transferase TusA	PA3632-3631
PA3629	adhC	0.401527	2.49049	-10.8759	1.58123e-06	Central intermediary metabolism	alcohol dehydrogenase class III	PA3629-3628
PA3194	edd	0.403611	2.47764	-11.5073	9.75457e-07	Energy metabolism	phosphogluconate dehydratase	Monocistronic
PA1082	flgG	0.403838	2.47624	-9.84571	3.67402e-06	Cell wall / LPS / capsule	flagellar basal body rod protein	PA1081-1086
PA3337	rfaD	0.405753	2.46455	-11.6663	8.66936e-07	Cell wall / LPS / capsule	ADP-L-glycero-D-mannoheptose 6-epimerase	Monocistronic
PA5336	gmk	0.40583	2.46409	-5.93898	0.000206637	Nucleotide biosynthesis and metabolism	guanylate kinase	PA5335-5336
PA4921	choE	0.406432	2.46044	-10.321	2.4679e-06	Hypothetical, unclassified, unknown	choline esterase	Monocistronic
PA4616	dctP	0.407154	2.45607	-11.2039	1.2267e-06	Transport of small molecules	c4-dicarboxylate-binding protein	Monocistronic
PA3193	glk	0.407862	2.45181	-12.1858	5.95418e-07	Energy metabolism	glucokinase	PA3193-3191
PA3452	mqoA	0.408127	2.45022	-7.8513	2.37335e-05	Central intermediary metabolism	malate:quinone oxidoreductase	Monocistronic
PA4687	hitA	0.408877	2.44572	-8.2081	1.65636e-05	Transport of small molecules	ferric iron periplasmic binding protein	PA4687-4688
PA1774	crfX	0.408985	2.44508	-8.41528	1.35168e-05	Hypothetical, unclassified, unknown	CrfX protein	PA1773-1775
PA5272	cyaA	0.409477	2.44214	-8.57942	1.15385e-05	Adaptation, Protection	adenylate cyclase	PA5272-5273
PA3621	fdxA	0.409854	2.43989	-9.44562	5.20187e-06	Energy metabolism	ferredoxin I	PA3620-3621
PA4633	/	0.411028	2.43292	-11.2145	1.21675e-06	Adaptation, Protection	probable chemotaxis transducer	Monocistronic
PA0869	pbpG	0.411716	2.42886	-8.58153	1.15152e-05	Cell wall / LPS / capsule	D-alanyl-D-alanine-endopeptidase	Monocistronic
PA4433	rplM	0.411813	2.42828	-6.02878	0.000184826	Translation, post-translational modification, degradation	50S ribosomal protein L13	PA4433-4432
PA3613	/	0.413416	2.41887	-5.54707	0.000340519	Hypothetical, unclassified, unknown	hypothetical	Monocistronic
PA4249	rpsH	0.414672	2.41154	-6.99373	5.9442e-05	Translation, post-translational modification, degradation	30S ribosomal protein S8	PA4249-4242
PA5568	/	0.414827	2.41065	-12.0463	6.57684e-07	Membrane proteins	membrane protein insertase	PA5568-5567
PA5217	/	0.415783	2.4051	-4.86472	0.000855207	Transport of small molecules	ferric binding protein	PA5218-5216
PA3436	/	0.416284	2.40221	-6.84239	7.0489e-05	Hypothetical, unclassified, unknown	membrane protein	Monocistronic
PA3656	rpsB	0.416408	2.40149	-10.9453	1.49776e-06	Translation, post-translational modification, degradation	30S ribosomal protein S2	Monocistronic
PA3821	secD	0.417577	2.39477	-11.4052	1.05301e-06	Membrane proteins	SecD secretion protein	PA3824-3820
PA1035	/	0.418296	2.39065	-10.5684	2.01871e-06	Hypothetical, unclassified, unknown	response to dessication	PA1035-1034
PA1101	fliF	0.418847	2.38751	-10.9662	1.47357e-06	Cell wall / LPS / capsule	flagellar M-ring protein	PA1100-1105
PA2109	/	0.419164	2.3857	-11.8734	7.45009e-07	Hypothetical, unclassified, unknown	hypothtical	Monocistronic
PA0998	pqsC	0.419404	2.38434	-5.51754	0.000353883	Biosynthesis of cofactors, prosthetic groups and carriers	PQS biosynthesis	PA0996-1000
PA2967	fabG	0.419795	2.38211	-7.28984	4.29055e-05	Fatty acid and phospholipid metabolism	3-oxoacyl-[acyl-carrier-protein] reductase	PA2968-2967
PA3645	fabZ	0.420004	2.38093	-5.29253	0.000476393	Cell wall / LPS / capsule	(3R)-hydroxymyristoyl-[acyl carrier protein] dehydratase	PA3645-3642
PA3614	/	0.422799	2.36519	-10.7288	1.77593e-06	Hypothetical, unclassified, unknown	metallo-beta lactamase family	PA3614-3615
PA2126	cgrC	0.423258	2.36263	-11.1478	1.28056e-06	Hypothetical, unclassified, unknown	cupA gene regulator C, CgrC	PA2127-2126
PA1609	fabB	0.425397	2.35075	-11.3497	1.09805e-06	Fatty acid and phospholipid metabolism	beta-ketoacyl-ACP synthase I	PA1610-1609
PA4480	mreC	0.427548	2.33892	-12.5874	4.49672e-07	Cell wall / LPS / capsule	rod shape-determining protein	PA4481-4479
PA4440	/	0.428615	2.3331	-6.38993	0.000119265	Hypothetical, unclassified, unknown	alpha/beta hydrolase fold	PA4440-4438
PA0018	fmt	0.428793	2.33213	-8.67638	1.05207e-05	Amino acid biosynthesis and metabolism	methionyl-tRNA formyl transferase	PA0018-0016
PA3727	/	0.429579	2.32786	-10.4581	2.20677e-06	Hypothetical, unclassified, unknown	phospholipase D domain	PA3728-3727
PA5414	/	0.429845	2.32642	-8.75649	9.75391e-06	Hypothetical, unclassified, unknown	lipoprotein	PA5414-5413
PA4670	prs	0.429989	2.32564	-6.50486	0.000104105	Carbon compound catabolism	ribose-phosphate pyrophosphokinase	PA4670-4667
PA3981	/	0.430114	2.32496	-9.76892	3.92394e-06	Hypothetical, unclassified, unknown	P-loop protein	PA3981-3983
PA3822	/	0.430686	2.32188	-8.17969	1.7037e-05	Hypothetical, unclassified, unknown	YajC preprotein translocase	PA3824-3820
PA0077	icmF1	0.432293	2.31324	-9.56869	4.66816e-06	Protein secretion/export apparatus	Type VI secretion	PA0077-0070
PA0114	senC	0.432293	2.31324	-10.4561	2.2103e-06	Hypothetical, unclassified, unknown	copper chaperone/thioredoxin	Monocistronic
PA1517	/	0.43238	2.31278	-9.40155	5.40905e-06	Hypothetical, unclassified, unknown	polysaccharide deacetylase	PA1517-1513
PA1053	slyB	0.433108	2.30889	-11.2477	1.18637e-06	Membrane proteins	OM lipoprotein	Monocistronic
PA3807	ndk	0.433856	2.30491	-7.63488	2.97022e-05	Nucleotide biosynthesis and metabolism	nucleoside diphosphate kinase	PA3807-3799
PA5479	gltP	0.436107	2.29302	-9.78964	3.85471e-06	Membrane proteins	proton glutamate symporter	Monocistronic
PA3768	/	0.436166	2.2927	-5.62701	0.000307013	Putative enzymes	cupredoxin Tat signal	PA3768-3767
PA0094	eagT4	0.436371	2.29163	-9.72716	4.06766e-06	Hypothetical, unclassified, unknown	chaperone of T6 SS effector Tse6	PA0094-0092
PA4275	nusG	0.436482	2.29105	-5.77131	0.000255217	Transcription, RNA processing and degradation	antiterminator protein	PA4275-4276,1
PA2966	acpP	0.438418	2.28093	-9.27259	6.06921e-06	Fatty acid and phospholipid metabolism	acyl carrier protein	Monocistronic
PA2850	ohr	0.440361	2.27087	-11.0621	1.3679e-06	Adaptation, Protection	organic hydroperoxide resistance	PA2849-2850
PA5463	/	0.440402	2.27065	-7.6741	2.85089e-05	Hypothetical, unclassified, unknown	hypothetical protein	PA5462-5464
PA4675	chtA	0.440527	2.27001	-9.29394	5.95402e-06	Transport of small molecules	TonB-dependent receptor	Monocistronic
PA5230	/	0.440845	2.26837	-8.05303	1.93367e-05	Membrane proteins	permease of ABC transporter	PA5232-5230
PA2761	/	0.442254	2.26114	-6.05368	0.00017923	Membrane proteins	sarcosine metabolic process	Monocistronic
PA0996	pqsA	0.44226	2.26111	-5.17982	0.00055438	Biosynthesis of cofactors, prosthetic groups and carriers	PQS biosynthesis	PA0996-1000
PA3859	/	0.442342	2.26069	-8.13331	1.78423e-05	Putative enzymes	carboxylesterase	Monocistronic
PA1132	/	0.444336	2.25055	-8.99117	7.83951e-06	Hypothetical, unclassified, unknown	hypothetical protein	Monocistronic
PA3263	yaiD	0.444517	2.24963	-6.28382	0.000135412	Hypothetical, unclassified, unknown	exonuclease	Monocistronic
PA4276	secE	0.444937	2.24751	-6.62843	9.01123e-05	Protein secretion/export apparatus	protein sec translocatoion	PA4275-4276,1
PA4459	lptC	0.445579	2.24427	-7.10547	5.25007e-05	Hypothetical, unclassified, unknown	LPS export system	PA4457-4461
PA3862	dauB	0.445763	2.24335	-7.73181	2.68471e-05	Amino acid biosynthesis and metabolism	NAD(P)H-dependent anabolic L-arginine dehydrogenase	PA3862-3864
PA5225	/	0.445904	2.24264	-5.41851	0.000402998	Hypothetical, unclassified, unknown	hypothetical protein	PA5225-5221
PA5046	/	0.446528	2.2395	-8.98796	7.86275e-06	Central intermediary metabolism	malic oxidoreductase	Monocistronic
PA0019	def	0.446536	2.23946	-8.85137	8.92427e-06	Translation, post-translational modification, degradation	polypeptide deformylase	Monocistronic
PA2462	/	0.446714	2.23857	-10.6828	1.84212e-06	Hypothetical, unclassified, unknown	filamentous hemaglutinnin	Monocistronic
PA5563	soj	0.44871	2.22861	-9.27543	6.05376e-06	Cell division	P-loop containing nucleoside triphosphate hydrolase	PA5565-5562
PA0839	/	0.448762	2.22835	-7.15555	4.96811e-05	Transcriptional regulators	TetR regulator	PA0839-0840
PA0402	pyrB	0.449312	2.22562	-8.52353	1.2174e-05	Amino acid biosynthesis and metabolism	aspartate carbamoyltransferase	PA0403-401
PA3732	yjfI	0.449769	2.22336	-11.1145	1.31376e-06	Hypothetical, unclassified, unknown	Hypothetical	PA3732-3731
PA1155	nrdB	0.450564	2.21944	-11.7798	7.9759e-07	Nucleotide biosynthesis and metabolism	ribonucleotide reductase	monocistronic
PA0590	apaH	0.450903	2.21777	-10.2561	2.60337e-06	Nucleotide biosynthesis and metabolism	bis(5'-nucleosyl)-tetraphosphatase	PA0592-0589
PA4348	/	0.450931	2.21763	-4.97374	0.000734902	Hypothetical, unclassified, unknown	beta-lactamase family	PA4349-4345
PA4671	rplY	0.452805	2.20846	-11	1.43536e-06	Adaptation, Protection	ribosomal protein L25	monocistronic
PA5110	fbp	0.452828	2.20834	-5.78307	0.000251435	Central intermediary metabolism	fructose-1,6-bisphosphatase	PA5110-5107
PA4632	/	0.452861	2.20818	-7.88799	2.28585e-05	Hypothetical, unclassified, unknown	metallopeptidase	monocistronic
PA1429	/	0.453678	2.2042	-11.9462	7.06765e-07	Membrane proteins	probable cation-transporting P-type ATPase	monocistronic
PA1083	flgH	0.453897	2.20314	-9.55181	4.73764e-06	Cell wall / LPS / capsule	flagellar L-ring protein precursor FlgH	PA1081-1086
PA3631	yedE	0.454232	2.20152	-7.86413	2.34234e-05	Hypothetical, unclassified, unknown	sulphur transport protein	PA3631-3632
PA5015	aceE	0.454317	2.20111	-5.36714	0.000431336	Amino acid biosynthesis and metabolism	pyruvate dehydrogenase	monocistronic
PA3728	/	0.454347	2.20096	-10.2825	2.54723e-06	Hypothetical, unclassified, unknown	membrane protein	PA3728-3727
PA0758	/	0.454613	2.19967	-6.47682	0.0001076	Hypothetical, unclassified, unknown	Metal-dependent hydrolase HDOD	monocistronic
PA3823	tgt	0.45501	2.19775	-9.17884	6.60463e-06	Transcription, RNA processing and degradation	queuine tRNA-ribosyltransferase	PA3824-3820
PA5461	/	0.455348	2.19612	-11.6849	8.55153e-07	Hypothetical, unclassified, unknown	hypothetical	monocistronic
PA0128	/	0.455645	2.19469	-7.07951	5.40303e-05	Hypothetical, unclassified, unknown	putative alkylphosphonate utilization	monocistronic
PA5440	yegQ	0.456077	2.19261	-8.10176	1.8414e-05	Translation, post-translational modification, degradation	probable peptidase	PA5439-5440
PA3747	/	0.456338	2.19136	-5.473	0.000375121	Membrane proteins	cytochrome complex assembly	PA3747-3748
PA4954	motA	0.45681	2.1891	-10.9765	1.46179e-06	Adaptation, Protection	chemotaxis motor	PA4954-4953
PA4968	yqiA	0.458277	2.18209	-4.86539	0.000854395	Hypothetical, unclassified, unknown	alpha/beta hydrolase fold	PA4968-4964
PA4490	magC	0.458813	2.17954	-9.29533	5.94661e-06	Hypothetical, unclassified, unknown	hypothetical	PA4492-4487
PA3840	ybiN	0.460236	2.1728	-8.2247	1.62935e-05	Hypothetical, unclassified, unknown	rRNA methyltransferase	monocistronic
PA1156	nrdA	0.461333	2.16763	-6.04598	0.000180939	Nucleotide biosynthesis and metabolism	catalytic component of class Ia ribonucleotide reductase	monocistronic
PA0529	/	0.462259	2.16329	-9.74355	4.01057e-06	Hypothetical, unclassified, unknown	molybdenum ion binding	monocistronic
PA3757	nagR	0.462581	2.16178	-9.18257	6.58241e-06	Transcriptional regulators	regulator of N-acetyl glucosamine catabolism operon	PA3757-3761
PA4658	/	0.463136	2.15919	-3.51804	0.00639632	Hypothetical, unclassified, unknown	hypothetical	PA4658-4660
PA5042	pilO	0.463641	2.15684	-9.56642	4.67744e-06	Motility & Attachment	type 4 fimbrial biogenesis protein PilO	PA5044-5040
PA2619	infA	0.464303	2.15377	-3.76606	0.00433466	Translation, post-translational modification, degradation	initiation factor	monocistronic
PA4489	magD	0.464457	2.15305	-8.43516	1.32585e-05	Hypothetical, unclassified, unknown	prenyl transferase	PA4492-4487
PA3722	/	0.464521	2.15276	-9.25223	6.1813e-06	Hypothetical, unclassified, unknown	hypothetical	monocistronic
PA5332	crc	0.464813	2.1514	-7.9458	2.15508e-05	Carbon compound catabolism	catabolite repression control protein	monocistronic
PA5130	yibN	0.466084	2.14553	-5.96594	0.00019981	Hypothetical, unclassified, unknown	rhodanese-like domain	PA5130-5128
PA3865	/	0.466376	2.14419	-9.91011	3.47791e-06	Transport of small molecules	probable amino acid binding protein	monocistronic
PA0036	trpB	0.467174	2.14053	-10.8843	1.57097e-06	Amino acid biosynthesis and metabolism	tryptophan synthetase beta chain	PA0036-0035
PA3567	/	0.467376	2.1396	-10.1695	2.79682e-06	Putative enzymes	probable oxidoreductase	PA3566-3567
PA0408	pilG	0.468309	2.13534	-5.33252	0.000451643	Two-component regulatory systems	twitching motility protein PilG	PA0408-0410
PA2629	purB	0.468931	2.13251	-7.45497	3.59241e-05	Amino acid biosynthesis and metabolism	adenylosuccinate lyase	monocistronic
PA4492	magA	0.469739	2.12884	-11.7255	8.3001e-07	Hypothetical, unclassified, unknown	hypothetical	PA4492-4487
PA3841	exoS	0.469932	2.12797	-4.55872	0.00132091	Secreted Factors (toxins, enzymes, alginate)	exoenzyme S	monocistronic
PA1009	/	0.470397	2.12586	-5.82612	0.000238097	Hypothetical, unclassified, unknown	glycine cleavage repressor	PA1009-1008
PA3352	/	0.470753	2.12425	-6.32889	0.000128281	Hypothetical, unclassified, unknown	flagellum assembly	PA3351-3353
PA0160	/	0.471426	2.12123	-8.80926	9.28255e-06	Hypothetical, unclassified, unknown	hypothetical	monocistronic
PA0527	dnr	0.471965	2.1188	-4.3088	0.00190302	Transcriptional regulators	DnR regulator	monocistronic
PA1463	/	0.473573	2.11161	-6.93341	6.36008e-05	Hypothetical, unclassified, unknown	chemotaxis	PA1463-1465
PA5201	tex	0.473613	2.11143	-9.51816	4.87962e-06	Hypothetical, unclassified, unknown	DNA repair	PA5201-5202
PA3139	aspC/tyrB	0.473858	2.11034	-5.62318	0.000308532	Amino acid biosynthesis and metabolism	aminotransferase	monocistronic
PA4569	ispB	0.474677	2.1067	-6.75816	7.75943e-05	Energy metabolism	octaprenyl-diphosphate synthase	monocistronic
PA2264	/	0.47514	2.10464	-8.17967	1.70374e-05	Hypothetical, unclassified, unknown	Gluconate 2-dehydrogenase subunit 3	PA2264-2266
PA4550	fimU	0.476628	2.09807	-8.11348	1.81993e-05	Motility & Attachment	type IV fimbrial biogenesis	PA4550-4556
PA1913	/	0.476793	2.09735	-6.22798	0.000144853	Hypothetical, unclassified, unknown	hypothetical	monocistronic
PA4628	lysP	0.476943	2.09669	-9.54648	4.75984e-06	Membrane proteins	lysine-specific permease	monocistronic
PA3267	/	0.477152	2.09577	-10.0668	3.0472e-06	Membrane proteins	Major Facilitator Superfamily	monocistronic
PA4248	rplF	0.477487	2.0943	-10.2401	2.63785e-06	Translation, post-translational modification, degradation	50S ribosomal protein L6	PA4249-4242
PA3351	flgM	0.477755	2.09312	-6.80327	7.3697e-05	Transcriptional regulators	Interacts with FliA sigma	PA3351-3353
PA0201	/	0.477826	2.09281	-7.78596	2.53839e-05	Hypothetical, unclassified, unknown	alpha/beta hydrolase fold	monocistronic
PA2740	pheS	0.477859	2.09267	-9.59929	4.54501e-06	Translation, post-translational modification, degradation	phenylalanyl-tRNA synthetase, alpha-subunit	PA2740-2738
PA2265	gad	0.477863	2.09265	-6.16214	0.000156914	Carbon compound catabolism	gluconate dehydrogenase	PA2264-2266
PA3948	rocA1	0.479884	2.08384	-6.71983	8.1083e-05	Transcriptional regulators	Two-component response regulator RocA1	monocistronic
PA0401	pyrC	0.480015	2.08327	-4.38951	0.00168969	Nucleotide biosynthesis and metabolism	noncatalytic dihydroorotase-like protein	PA0403-0401
PA4610	/	0.480808	2.07983	-4.64854	0.00116102	Hypothetical, unclassified, unknown	copper resistance protein D	monocistronic
PA2654	/	0.482033	2.07455	-9.0104	7.702e-06	Adaptation, Protection	probable chemotaxis transducer	monocistronic
PA1604	/	0.482752	2.07146	-7.38881	3.85598e-05	Hypothetical, unclassified, unknown	hypothetical	PA1604-1603
PA1518	/	0.482775	2.07136	-7.06515	5.48978e-05	Hypothetical, unclassified, unknown	Transthyretin/hydroxyisourate hydrolase,	monocistronic
PA0591	apaG	0.483429	2.06856	-7.20644	4.69851e-05	Hypothetical, unclassified, unknown	hypothetical	PA0592-0589
PA2753	/	0.485198	2.06101	-6.51472	0.000102907	Hypothetical, unclassified, unknown	hypothetical	monocistronic
PA0833	/	0.485342	2.0604	-6.26926	0.000137809	Membrane proteins	OmpA family (lipoprotein)	monocistronic
PA4029	dedA	0.485473	2.05985	-4.70368	0.00107323	Hypothetical, unclassified, unknown	hypothetical	PA4029-4030
PA0080	tssJ1	0.485727	2.05877	-4.55398	0.00132996	Hypothetical, unclassified, unknown	type VI secretion	PA0081-0078
PA0261	/	0.485818	2.05838	-7.91167	2.23125e-05	Hypothetical, unclassified, unknown	type VI secretion	PA0262-0260
PA1086	flgK	0.485878	2.05813	-9.3713	5.55651e-06	Cell wall / LPS / capsule	flagellar hook-associated protein 1	PA1081-1086
PA3190	gltB	0.486168	2.0569	-6.82673	7.17544e-05	Transport of small molecules	probable binding protein component of ABC sugar transporter	monocistronic
PA4688	hitB	0.48656	2.05524	-7.57577	3.16056e-05	Membrane proteins	iron (III)-transport system permease HitB	PA4687-4688
PA4264	rpsJ	0.486702	2.05465	-6.6171	9.13057e-05	Transcription, RNA processing and degradation	30S ribosomal protein S10	monocistronic
PA2851	efp	0.486751	2.05444	-8.14837	1.75764e-05	Translation, post-translational modification, degradation	translation elongation factor P	monocistronic
PA5494	/	0.486961	2.05355	-9.40717	5.38213e-06	Hypothetical, unclassified, unknown	hypothetical	PA5494-5495
PA3529	tsaA	0.488105	2.04874	-8.08249	1.8773e-05	Adaptation, Protection	alkylhydroperoxide reductase C	monocistronic
PA3729	/	0.488244	2.04815	-6.74326	7.89308e-05	Hypothetical, unclassified, unknown	Coil protein	PA3730-3729
PA4737	/	0.488268	2.04806	-11.0189	1.41445e-06	Hypothetical, unclassified, unknown	hypothetical	PA4735-4737
PA1123	/	0.489439	2.04316	-6.52064	0.000102193	Hypothetical, unclassified, unknown	hypothetical	monocistronic
PA5491	/	0.490727	2.03779	-6.50616	0.000103947	Energy metabolism	probable cytochrome	PA5491-5490
PA4499	psdR	0.490748	2.03771	-8.33015	1.46872e-05	Transcriptional regulators	Pseudomonas dipeptide regulator, PdsR	monocistronic
PA1655	/	0.490895	2.03709	-8.90644	8.47842e-06	Putative enzymes	Glutathione-S-transferase	PA1654-1655
PA5564	gidB	0.491404	2.03499	-8.79394	9.41675e-06	Cell division	glucose inhibited division protein B	PA5565-5562
PA3982	/	0.491476	2.03469	-8.22704	1.62559e-05	Hypothetical, unclassified, unknown	endoribonuclease YbeY	PA3981-3983
PA4563	rpsT	0.491541	2.03442	-3.56459	0.00594248	Central intermediary metabolism	30S ribosomal protein S20	monocistronic
PA5118	thiI	0.492238	2.03154	-7.00606	5.86286e-05	Biosynthesis of cofactors, prosthetic groups and carriers	thiazole biosynthesis protein ThiI	monocistronic
PA4454	yrbD	0.492269	2.03141	-9.12201	6.95438e-06	Hypothetical, unclassified, unknown	hypothetical	PA4456-4452
PA4292	/	0.493153	2.02777	-6.43071	0.000113627	Membrane proteins	probable phosphate transporter	monocistronic
PA5244	yohD	0.493354	2.02694	-8.32348	1.47834e-05	Membrane proteins	hypothetical	monocistronic
PA5041	pilP	0.493425	2.02665	-9.35716	5.62691e-06	Motility & Attachment	type 4 fimbrial biogenesis protein PilP	PA5044-5040
PA5052	/	0.49483	2.0209	-10.9277	1.51846e-06	Hypothetical, unclassified, unknown	sporulation-related domain	PA5051-5052
PA2667	mvaU	0.495138	2.01964	-7.89375	2.27244e-05	Hypothetical, unclassified, unknown	MvaU regulator	monocistronic
PA1459	cheB	0.496061	2.01588	-9.84422	3.6787e-06	Adaptation, Protection	probable methyltransferase	PA1462-1458
PA4866	/	0.49642	2.01442	-7.89584	2.26758e-05	Hypothetical, unclassified, unknown	Gcn5-related N-acetyltransferase (GNAT)	PA4862-4868
PA3018	/	0.496749	2.01309	-9.68164	4.23096e-06	Hypothetical, unclassified, unknown	hypothetical	monocistronic
PA4998	/	0.496893	2.0125	-5.1807	0.000553714	Hypothetical, unclassified, unknown	protein kinase	PA4998-4999
PA0354	/	0.496899	2.01248	-5.32386	0.000456884	Hypothetical, unclassified, unknown	S-adenosyl-L-methionine-dependent methyltransferase	monocistronic
PA4583	rtcB	0.496996	2.01209	-7.10103	5.2759e-05	Hypothetical, unclassified, unknown	t-RNA splicing ligase	PA4582-4585
PA3082	gbt	0.49791	2.00839	-7.71783	2.72397e-05	Amino acid biosynthesis and metabolism	glycine betaine transmethylase	monocistronic
PA2541	/	0.498681	2.00529	-5.96235	0.000200705	Putative enzymes	probable CDP-alcohol phosphatidyltransferase	monocistronic
PA4743	rbfA	0.499203	2.00319	-7.69192	2.79838e-05	Translation, post-translational modification, degradation	ribosome binding factor 3	PA4743-4742
