# Supplementary material for: The absence of SigX results in impaired carbon metabolism and membrane fluidity in Pseudomonas aeruginosa
Source: Sci Rep. 2018 Nov 21;8:17212. doi: 10.1038/s41598-018-35503-3 (PMC6249292; doi:10.1038/s41598-018-35503-3)
Supplement: Supplementary file 3 — supplementary Table S2` [file 41598_2018_35503_MOESM3_ESM.xlsx]

## Sheet: protein_H103VVvsPAOSXVV
Supplementary Table S2: List of proteins whose abundance was significantly different between PAOSX sigX mutant strain and H103 WT strain.
Accession	PA number	gene name	Peptide count	Confidence score	Anova (p)	Max fold change	Highest mean condition	Lowest mean condition	Description
gi|15595360	pa0162	opdC	3	146.65	4.84883e-05	8.92756	H103VV	PAOSXVV	probable histidine porin
gi|15595408	pa0211	mdcD	2	142.07	3.96896e-05	31.5932	PAOSXVV	H103VV	acetyl-CoA carboxylase beta subunit [Pseudomonas aeruginosa PAO1]
gi|15595409	pa0212	mdcE	3	169.5	9.0928e-05	44.4257	PAOSXVV	H103VV	malonate decarboxylase gamma subunit [Pseudomonas aeruginosa PAO1]
gi|15595424	pa0227	pcaJ	6	397.72	3.85209e-05	17.4517	PAOSXVV	H103VV	probable CoA transferase, subunit B [Pseudomonas aeruginosa PAO1]
gi|15595425	pa0228	pcaF	7	444.97	1.74034e-05	16.0927	PAOSXVV	H103VV	acetyl-CoA acetyltransferase [Pseudomonas aeruginosa PAO1]
gi|15595474	PA0277	ycaL	5	554.38	0.000369688	8.0738	H103VV	PAOSXVV	hypothetical protein PA0277 [Pseudomonas aeruginosa PAO1]
gi|15595801	pa0604	agtB	2	163.51	4.47134e-05	3.83135	PAOSXVV	H103VV	probable binding protein component of ABC transporter [Pseudomonas aeruginosa PAO1]
gi|15595819	pa0622		3	229.56	0.000295543	13.1171	H103VV	PAOSXVV	probable bacteriophage protein [Pseudomonas aeruginosa PAO1]
gi|15595951	PA0754		5	334.32	3.28192e-05	7.13146	PAOSXVV	H103VV	hypothetical protein PA0754 [Pseudomonas aeruginosa PAO1]
gi|15596049	pa0852	cbpD	5	228	0.000110289	8.34277	H103VV	PAOSXVV	chitin-binding protein CbpD precursor [Pseudomonas aeruginosa PAO1]
gi|15596067	pa0870	phhC	3	188.53	0.000704648	2.3643	PAOSXVV	H103VV	aromatic amino acid aminotransferase [Pseudomonas aeruginosa PAO1]
gi|15596155	pa0958	oprD	3	143.25	4.92579e-07	3.54407	H103VV	PAOSXVV	Basic amino acid, basic peptide and imipenem outer membrane porin OprD precursor [Pseudomonas aeruginosa PAO1]
gi|15596194	pa0997	pqsB	4	290.42	0.000237974	11.5425	H103VV	PAOSXVV	beta-keto-acyl-acyl-carrier protein synthase-like protein [Pseudomonas aeruginosa PAO1]
gi|15596195	pa0998	pqsC	3	199.16	2.51917e-05	4.54602	H103VV	PAOSXVV	beta-keto-acyl-acyl-carrier protein synthase-like protein [Pseudomonas aeruginosa PAO1]
gi|15596196	PA0999	pqsD	4	297.36	7.54123e-06	6.12858	H103VV	PAOSXVV	3-oxoacyl-[acyl-carrier-protein] synthase III [Pseudomonas aeruginosa PAO1]
gi|15596534	PA1337	ansB	7	478.14	0.000791518	2.41586	PAOSXVV	H103VV	glutaminase-asparaginase [Pseudomonas aeruginosa PAO1]
gi|15596651	pa1454	FleN	2	73.49	0.0016283	2.56556	PAOSXVV	H103VV	flagellar synthesis regulator FleN [Pseudomonas aeruginosa PAO1]
gi|15596691	pa1494	muiA	3	186.64	0.000305664	2.94998	PAOSXVV	H103VV	hypothetical protein PA1494 [Pseudomonas aeruginosa PAO1]
gi|15596743	pa1546	hemN	2	115.65	0.000139144	4.83005	H103VV	PAOSXVV	coproporphyrinogen III oxidase [Pseudomonas aeruginosa PAO1]
gi|15596854	pa1657	hsiB2	2	147.12	0.000556849	4.94096	H103VV	PAOSXVV	hypothetical protein PA1657 type VI secretion
gi|15596855	pa1658	hsic2	7	584.3	0.000433715	4.95974	H103VV	PAOSXVV	hypothetical protein PA1658 type VI secretion
gi|15596994	pa1797	amt parRS	3	156.86	4.81374e-05	18.4129	PAOSXVV	H103VV	hypothetical protein PA1797 [Pseudomonas aeruginosa PAO1]
gi|15597030	pa1833	yhfP	3	263.04	0.000515554	2.21147	PAOSXVV	H103VV	probable oxidoreductase [Pseudomonas aeruginosa PAO1]
gi|15597098	pa1901	phzC2	4	265.63	5.4684e-05	30.4397	H103VV	PAOSXVV	phenazine biosynthesis protein PhzC [Pseudomonas aeruginosa PAO1]
gi|15597099	pa1902	phzD2	2	124.49	0.000345207	11.6759	H103VV	PAOSXVV	phenazine biosynthesis protein PhzD [Pseudomonas aeruginosa PAO1]
gi|15597100	pa1903	phzE2	3	119.69	6.97656e-07	16.1647	H103VV	PAOSXVV	phenazine biosynthesis protein PhzE [Pseudomonas aeruginosa PAO1]
gi|15597101	pa1904	phzF2	2	219.7	0.000164119	11.1004	H103VV	PAOSXVV	probable phenazine biosynthesis protein [Pseudomonas aeruginosa PAO1]
gi|15599411	pa1905	phzG2	2	81.99	0.00018802	8.09167	H103VV	PAOSXVV	probable pyridoxamine 5'-phosphate oxidase [Pseudomonas aeruginosa PAO1]
gi|15597197	pa2001	atoB	6	479.63	0.000393062	3.33832	PAOSXVV	H103VV	acetyl-CoA acetyltransferase [Pseudomonas aeruginosa PAO1]
gi|15597215	pa2019	mexX	2	121.36	0.000165743	48.1732	PAOSXVV	H103VV	RND multidrug efflux membrane fusion protein precursor [Pseudomonas aeruginosa PAO1]
gi|15597199	pa2023	bdhA	4	307.12	0.000142373	5.38533	PAOSXVV	H103VV	3-hydroxybutyrate dehydrogenase [Pseudomonas aeruginosa PAO1]
gi|15597221	pa2025	gor	2	77.81	0.000882542	3.68134	PAOSXVV	H103VV	glutathione reductase [Pseudomonas aeruginosa PAO1]
gi|15597265	pa2069		5	300.25	0.000109468	12.3945	H103VV	PAOSXVV	probable carbamoyl transferase [Pseudomonas aeruginosa PAO1]
gi|15597306	pa2113	opdO	2	112.06	0.00170721	2.85134	PAOSXVV	H103VV	porin
gi|15597312	PA2116		5	144.52	6.44769e-05	3.26522	PAOSXVV	H103VV	hypothetical protein PA2116 [Pseudomonas aeruginosa PAO1]
gi|15597390	pa2194	hcnB	4	255.7	0.000153095	7.40699	H103VV	PAOSXVV	hydrogen cyanide synthase HcnB [Pseudomonas aeruginosa PAO1]
gi|15597391	pa2195	hcnC	3	186.25	1.9276e-05	10.3173	H103VV	PAOSXVV	hydrogen cyanide synthase HcnC [Pseudomonas aeruginosa PAO1]
gi|15597443	pa2247	bkdA1	2	109.14	0.000937807	2.74814	PAOSXVV	H103VV	2-oxoisovalerate dehydrogenase (alpha subunit) [Pseudomonas aeruginosa PAO1]
gi|15597445	pa2249	bkdB (op lpdV)	4	194.03	0.000545932	2.22245	PAOSXVV	H103VV	branched-chain alpha-keto acid dehydrogenase (lipoamide component) [Pseudomonas aeruginosa PAO1]
gi|15597446	pa2250	lpdV	5	382.99	0.00046805	2.88368	PAOSXVV	H103VV	dihydrolipoamide dehydrogenase [Pseudomonas aeruginosa PAO1]
gi|15597499	pa2303	ambD	2	187.75	0.000514897	3.66518	PAOSXVV	H103VV	hypothetical protein PA2303 [Pseudomonas aeruginosa PAO1]
gi|15597519	pa2323	gapN	6	280.92	0.000493537	3.94071	PAOSXVV	H103VV	probable glyceraldehyde-3-phosphate dehydrogenase [Pseudomonas aeruginosa PAO1]
gi|15597526	pa2330		2	142.38	0.000417786	3.57276	PAOSXVV	H103VV	acyl-CoA dehydrogenase
gi|15597703	PA2507	catA	7	492.47	8.16377e-05	25.5442	PAOSXVV	H103VV	catechol 1,2-dioxygenase [Pseudomonas aeruginosa PAO1]
gi|15597705	pa2509	catB	4	257.43	0.000307925	8.52334	PAOSXVV	H103VV	muconate cycloisomerase I [Pseudomonas aeruginosa PAO1]
gi|15597708	pa2512	antA	5	319.99	0.000408755	10.3811	PAOSXVV	H103VV	anthranilate dioxygenase large subunit [Pseudomonas aeruginosa PAO1]
gi|15597709	pa2513	antB	6	231.73	0.000159838	13.0413	PAOSXVV	H103VV	anthranilate dioxygenase small subunit [Pseudomonas aeruginosa PAO1]
gi|15597710	pa2514	antC	6	285.5	0.000174011	5.41239	PAOSXVV	H103VV	anthranilate dioxygenase reductase [Pseudomonas aeruginosa PAO1]
gi|15597724	pa2528	muxA	2	146.45	0.000929962	4.84332	PAOSXVV	H103VV	probable Resistance-Nodulation-Cell Division (RND) efflux membrane fusion protein precursor [Pseudomonas aeruginosa PAO1]
gi|15597819	pa2623	icd	5	189.48	0.000147349	2.49945	PAOSXVV	H103VV	isocitrate dehydrogenase [Pseudomonas aeruginosa PAO1]
gi|15597878	PA2682		12	797.67	1.35782e-05	11.499	PAOSXVV	H103VV	diene lactone hydrolase
gi|15597992	pa2796	tal	2	98.86	0.000421001	2.26186	PAOSXVV	H103VV	transaldolase [Pseudomonas aeruginosa PAO1]
gi|15598135	PA2939	pepB	9	425.42	0.000132652	5.47442	H103VV	PAOSXVV	probable aminopeptidase [Pseudomonas aeruginosa PAO1]
gi|15598163	pa2967	fabG	2	158.94	0.000110391	2.15598	H103VV	PAOSXVV	3-oxoacyl-[acyl-carrier-protein] reductase [Pseudomonas aeruginosa PAO1]
gi|15598164	pa2968	fabD	3	189.83	0.000369748	2.34038	H103VV	PAOSXVV	malonyl-CoA-[acyl-carrier-protein] transacylase [Pseudomonas aeruginosa PAO1]
gi|15598377	pa3181	edaA	2	127.36	6.74438e-05	1.99984	PAOSXVV	H103VV	keto-hydroxyglutarate-aldolase/keto-deoxy-phosphogluconate aldolase [Pseudomonas aeruginosa PAO1]
gi|15598401	pa3205		2	62.57	0.000854443	3.8734	PAOSXVV	H103VV	hypothetical protein PA3205 [Pseudomonas aeruginosa PAO1]
gi|15598432	pa3236	betX	2	142.34	0.000770749	4.67381	H103VV	PAOSXVV	probable glycine betaine-binding protein precursor [Pseudomonas aeruginosa PAO1]
gi|15598749	pa3553	arnC	2	96.09	0.000895981	4.42806	PAOSXVV	H103VV	probable glycosyl transferase lipid A modification
gi|15598750	pa3554	arnA	2	135.44	0.000997077	51.6622	PAOSXVV	H103VV	hypothetical protein PA3554 lipid A modification
gi|15598452	pa3256		3	225.38	2.32334e-05	3.33582	PAOSXVV	H103VV	probable oxidoreductase [Pseudomonas aeruginosa PAO1]
gi|15598505	pa3309	uspK	2	131.11	0.00132829	2.01762	H103VV	PAOSXVV	hypothetical protein PA3309 [Pseudomonas aeruginosa PAO1]
gi|15598562	pa3366	amiE	2	107.94	0.00161482	2.56099	PAOSXVV	H103VV	aliphatic amidase [Pseudomonas aeruginosa PAO1]
gi|15598593	pa3397	fpr	3	203.4	0.000227622	2.36661	H103VV	PAOSXVV	ferredoxin--NADP+ reductase [Pseudomonas aeruginosa PAO1]
gi|15598667	pa3471	sfcA	2	105.78	0.000133325	2.48094	PAOSXVV	H103VV	probable malic enzyme [Pseudomonas aeruginosa PAO1]
gi|15598748	pa3552	arnB	3	149.05	0.000385769	40.6184	PAOSXVV	H103VV	hypothetical protein PA3552 lipid A modification
gi|15598757	pa3561	fruK	2	127.71	0.000428295	2.56987	PAOSXVV	H103VV	1-phosphofructokinase [Pseudomonas aeruginosa PAO1]
gi|15598778	PA3582	glpK	10	559.3	6.9714e-05	5.26138	PAOSXVV	H103VV	glycerol kinase [Pseudomonas aeruginosa PAO1]
gi|15598803	pa3607	potA	2	107.19	1.35611e-06	42020.3	H103VV	PAOSXVV	polyamine transport protein PotA [Pseudomonas aeruginosa PAO1]
gi|15598919	pa3724	lasB	6	342.45	0.000190492	8.59033	H103VV	PAOSXVV	elastase LasB [Pseudomonas aeruginosa PAO1]
gi|15598990	pa3795		2	97.44	0.000457634	2.46907	PAOSXVV	H103VV	probable oxidoreductase [Pseudomonas aeruginosa PAO1]
gi|15599325	pa4130		4	187.12	0.000430612	2.85156	H103VV	PAOSXVV	probable sulfite or nitrite reductase [Pseudomonas aeruginosa PAO1]
gi|15599326	pa4131		2	140.21	0.00137996	20.8697	H103VV	PAOSXVV	probable iron-sulfur protein [Pseudomonas aeruginosa PAO1]
gi|15599413	pa4217	phzS	2	112.26	0.00102734	5.03316	H103VV	PAOSXVV	flavin-containing monooxygenase [Pseudomonas aeruginosa PAO1]
gi|15599532	pa4336		2	135.38	0.000602604	3.56945	PAOSXVV	H103VV	hypothetical protein PA4336 endopeptidase
gi|15599548	pa4352	uspA	3	248	0.000428057	3.0879	H103VV	PAOSXVV	hypothetical protein PA4352 [Pseudomonas aeruginosa PAO1]
gi|15599585	pa4389		2	54.01	0.00139674	5.02861	PAOSXVV	H103VV	short chain dehydrogenase
gi|15599721	pa4525	pilA	6	399.27	5.67445e-06	17.2067	H103VV	PAOSXVV	type 4 fimbrial precursor PilA [Pseudomonas aeruginosa PAO1]
gi|15599856	pa4661	pagL	2	158.42	0.000741049	3.33716	PAOSXVV	H103VV	Lipid A 3-O-deacylase [Pseudomonas aeruginosa PAO1]
gi|15599933	pa4739		3	168.02	0.000253717	6.11416	PAOSXVV	H103VV	hypothetical protein PA4739 [Pseudomonas aeruginosa PAO1]
gi|15599968	pa4774	speE	4	211.72	0.00022092	48.2998	PAOSXVV	H103VV	hypothetical protein PA4774 spermidine biosynthesis
gi|15600073	pa4880		2	102.74	0.000822679	3.06714	PAOSXVV	H103VV	probable bacterioferritin [Pseudomonas aeruginosa PAO1]
gi|15600289	pa5096		2	139.92	3.85063e-05	18.8256	PAOSXVV	H103VV	probable binding protein component of ABC transporter [Pseudomonas aeruginosa PAO1]
gi|15600291	pa5098	hutH	3	159.06	0.00162458	14.9918	PAOSXVV	H103VV	histidine ammonia-lyase [Pseudomonas aeruginosa PAO1]
gi|15600293	pa5100	hutU	3	200.25	0.000480114	5.89804	PAOSXVV	H103VV	urocanate hydratase [Pseudomonas aeruginosa PAO1]
gi|15600364	pa5171	arcA	2	180.76	0.00108328	3.8694	H103VV	PAOSXVV	arginine deiminase [Pseudomonas aeruginosa PAO1]
gi|15600367	pa5174	fabY	6	277.17	0.000124751	8.91637	H103VV	PAOSXVV	probable beta-ketoacyl synthase [Pseudomonas aeruginosa PAO1]
gi|15600413	pa5220		2	146.89	0.000958657	6.75958	H103VV	PAOSXVV	hypothetical protein PA5220 [Pseudomonas aeruginosa PAO1]
gi|15600609	pa5416	soxB	2	103.08	0.000508175	30.1561	H103VV	PAOSXVV	sarcosine oxidase beta subunit [Pseudomonas aeruginosa PAO1]
gi|15600614	pa5421	fdhA	2	128.53	0.000868549	5.60819	H103VV	PAOSXVV	glutathione-independent formaldehyde dehydrogenase [Pseudomonas aeruginosa PAO1]
gi|15600622	pa5429	aspA	6	466.76	0.000381364	35.8862	H103VV	PAOSXVV	aspartate ammonia-lyase [Pseudomonas aeruginosa PAO1]
gi|15600628	pa5435	pycB	4	162.76	7.50167e-05	2.39081	PAOSXVV	H103VV	pyruvate carboxylase
